# Supplementary material for: Metabolomics Analysis Identifies Intestinal Microbiota-Derived Biomarkers of Colonization Resistance in Clindamycin-Treated Mice
Source: PLoS One. 2014 Jul 2;9(7):e101267. doi: 10.1371/journal.pone.0101267 (PMC4079339; doi:10.1371/journal.pone.0101267)
Supplement: Table S1 — Amplicons specific to each primer set. Bacterial targets for each primer set were determined in silico using TestProbe from SILVA-ARB (www.silva-arb.de) [23]. The results for each primer set were concatenated to identify amplicons from known bacterial species. Sequences representing 1% or more of the amplicons are shown. (XLSX) [file pone.0101267.s001.xlsx]

## Sheet: phylogeny id'd by primers
not accounted for in phylogentic comparison	% within Primer set	Frequency	Primer Set	Kingdom; Phylum; Class; Order; Family; Genus;	Kingdom	Phylum	Class	Order	Family	Genus
0.0103093	0.989691	480	Veillonella	Bacteria;Firmicutes;Clostridia;Clostridiales;Veillonellaceae;Veillonella;	Bacteria	Firmicutes	Clostridia	Clostridiales	Veillonellaceae	Veillonella
0.0160062	0.767265	5944	Prevotella	Bacteria;Bacteroidetes;Bacteroidia;Bacteroidales;Prevotellaceae;Prevotella;	Bacteria	Bacteroidetes	Bacteroidia	Bacteroidales	Prevotellaceae	Prevotella
	0.0970698	752	Prevotella	Bacteria;Bacteroidetes;Bacteroidia;Bacteroidales;Prevotellaceae;uncultured;	Bacteria	Bacteroidetes	Bacteroidia	Bacteroidales	Prevotellaceae	uncultured
	0.0729315	565	Prevotella	Bacteria;Bacteroidetes;Bacteroidia;Bacteroidales;S24-7;	Bacteria	Bacteroidetes	Bacteroidia	Bacteroidales	S24-7
	0.012521	97	Prevotella	Bacteria;Bacteroidetes;Bacteroidia;Bacteroidales;RF16;	Bacteria	Bacteroidetes	Bacteroidia	Bacteroidales	RF16
	0.0118756	92	Prevotella	Bacteria;Bacteroidetes;Bacteroidia;Bacteroidales;Prevotellaceae;Xylanibacter;	Bacteria	Bacteroidetes	Bacteroidia	Bacteroidales	Prevotellaceae	Xylanibacter
	0.0116174	90	Prevotella	Bacteria;Bacteroidetes;SB-1;	Bacteria	Bacteroidetes	SB-1
	0.0107138	83	Prevotella	Bacteria;Bacteroidetes;Bacteroidia;Bacteroidales;uncultured;	Bacteria	Bacteroidetes	Bacteroidia	Bacteroidales	uncultured
0.0943308	0.731701	10906	Lactobacillus	Bacteria;Firmicutes;Bacilli;Lactobacillales;Lactobacillaceae;Lactobacillus;	Bacteria	Firmicutes	Bacilli	Lactobacillales	Lactobacillaceae	Lactobacillus
	0.0607179	905	Lactobacillus	Bacteria;Firmicutes;Bacilli;Bacillales;Planococcaceae;Lysinibacillus;	Bacteria	Firmicutes	Bacilli	Bacillales	Planococcaceae	Lysinibacillus
	0.0328749	490	Lactobacillus	Bacteria;Firmicutes;Bacilli;Bacillales;Family XII Incertae Sedis;Exiguobacterium;	Bacteria	Firmicutes	Bacilli	Bacillales	Family XII Incertae Sedis	Exiguobacterium
	0.026367	393	Lactobacillus	Bacteria;Firmicutes;Bacilli;Bacillales;Planococcaceae;Solibacillus;	Bacteria	Firmicutes	Bacilli	Bacillales	Planococcaceae	Solibacillus
	0.0212009	316	Lactobacillus	Bacteria;Firmicutes;Bacilli;Lactobacillales;Leuconostocaceae;Weissella;	Bacteria	Firmicutes	Bacilli	Lactobacillales	Leuconostocaceae	Weissella
	0.0204629	305	Lactobacillus	Bacteria;Firmicutes;Bacilli;Bacillales;Bacillaceae;Bacillus;	Bacteria	Firmicutes	Bacilli	Bacillales	Bacillaceae	Bacillus
	0.0123449	184	Lactobacillus	Bacteria;Firmicutes;Bacilli;Lactobacillales;Lactobacillaceae;Pediococcus;	Bacteria	Firmicutes	Bacilli	Lactobacillales	Lactobacillaceae	Pediococcus
0.0346344	0.965366	1756	Enterococcus	Bacteria;Firmicutes;Bacilli;Lactobacillales;Enterococcaceae;Enterococcus;	Bacteria	Firmicutes	Bacilli	Lactobacillales	Enterococcaceae	Enterococcus
0.0113716	0.988628	7042	Enterobactereaciae	Bacteria;Proteobacteria;Gammaproteobacteria;Enterobacteriales;Enterobacteriaceae;Escherichia-Shigella;	Bacteria	Proteobacteria	Gammaproteobacteria	Enterobacteriales	Enterobacteriaceae	Escherichia-Shigella
0.0193237	0.980676	203	Desulfovibrio	Bacteria;Proteobacteria;Deltaproteobacteria;Desulfovibrionales;Desulfovibrionaceae;Desulfovibrio;	Bacteria	Proteobacteria	Deltaproteobacteria	Desulfovibrionales	Desulfovibrionaceae	Desulfovibrio
0.0227273	0.45	99	C leptum group	Bacteria;Firmicutes;Clostridia;Clostridiales;Ruminococcaceae;Ruminococcus;	Bacteria	Firmicutes	Clostridia	Clostridiales	Ruminococcaceae	Ruminococcus
	0.136364	30	C leptum group	Bacteria;Firmicutes;Clostridia;Clostridiales;Ruminococcaceae;Faecalibacterium;	Bacteria	Firmicutes	Clostridia	Clostridiales	Ruminococcaceae	Faecalibacterium
	0.127273	28	C leptum group	Bacteria;Firmicutes;Clostridia;Clostridiales;Ruminococcaceae;Incertae Sedis;	Bacteria	Firmicutes	Clostridia	Clostridiales	Ruminococcaceae	Incertae Sedis
	0.0954545	21	C leptum group	Bacteria;Firmicutes;Clostridia;Clostridiales;Ruminococcaceae;Ethanoligenens;	Bacteria	Firmicutes	Clostridia	Clostridiales	Ruminococcaceae	Ethanoligenens
	0.0681818	15	C leptum group	Bacteria;Firmicutes;Clostridia;Clostridiales;Ruminococcaceae;Subdoligranulum;	Bacteria	Firmicutes	Clostridia	Clostridiales	Ruminococcaceae	Subdoligranulum
	0.0409091	9	C leptum group	Bacteria;Firmicutes;Clostridia;Clostridiales;Ruminococcaceae;Anaerotruncus;	Bacteria	Firmicutes	Clostridia	Clostridiales	Ruminococcaceae	Anaerotruncus
	0.0318182	7	C leptum group	Bacteria;Firmicutes;Clostridia;Clostridiales;Ruminococcaceae;uncultured;	Bacteria	Firmicutes	Clostridia	Clostridiales	Ruminococcaceae	uncultured
	0.0136364	3	C leptum group	Bacteria;Firmicutes;Clostridia;Clostridiales;Ruminococcaceae;Butyricicoccus;	Bacteria	Firmicutes	Clostridia	Clostridiales	Ruminococcaceae	Butyricicoccus
	0.0136364	3	C leptum group	Bacteria;Firmicutes;Clostridia;Clostridiales;Ruminococcaceae;Fastidiosipila;	Bacteria	Firmicutes	Clostridia	Clostridiales	Ruminococcaceae	Fastidiosipila
0.0436137	0.251708	10019	C coccoides group	Bacteria;Firmicutes;Clostridia;Clostridiales;Lachnospiraceae;uncultured;	Bacteria	Firmicutes	Clostridia	Clostridiales	Lachnospiraceae	uncultured
	0.246257	9802	C coccoides group	Bacteria;Firmicutes;Clostridia;Clostridiales;Lachnospiraceae;Incertae Sedis;	Bacteria	Firmicutes	Clostridia	Clostridiales	Lachnospiraceae	Incertae Sedis
	0.173626	6911	C coccoides group	Bacteria;Firmicutes;Clostridia;Clostridiales;Lachnospiraceae;Blautia;	Bacteria	Firmicutes	Clostridia	Clostridiales	Lachnospiraceae	Blautia
	0.0812732	3235	C coccoides group	Bacteria;Firmicutes;Clostridia;Clostridiales;Lachnospiraceae;Pseudobutyrivibrio;	Bacteria	Firmicutes	Clostridia	Clostridiales	Lachnospiraceae	Pseudobutyrivibrio
	0.0556477	2215	C coccoides group	Bacteria;Firmicutes;Clostridia;Clostridiales;Lachnospiraceae;Roseburia;	Bacteria	Firmicutes	Clostridia	Clostridiales	Lachnospiraceae	Roseburia
	0.0419305	1669	C coccoides group	Bacteria;Firmicutes;Clostridia;Clostridiales;Lachnospiraceae;Coprococcus;	Bacteria	Firmicutes	Clostridia	Clostridiales	Lachnospiraceae	Coprococcus
	0.0403477	1606	C coccoides group	Bacteria;Firmicutes;Clostridia;Clostridiales;Lachnospiraceae;Anaerostipes;	Bacteria	Firmicutes	Clostridia	Clostridiales	Lachnospiraceae	Anaerostipes
	0.0306251	1219	C coccoides group	Bacteria;Firmicutes;Clostridia;Clostridiales;Lachnospiraceae;Dorea;	Bacteria	Firmicutes	Clostridia	Clostridiales	Lachnospiraceae	Dorea
	0.0201487	802	C coccoides group	Bacteria;Firmicutes;Clostridia;Clostridiales;Lachnospiraceae;Butyrivibrio;	Bacteria	Firmicutes	Clostridia	Clostridiales	Lachnospiraceae	Butyrivibrio
	0.0148226	590	C coccoides group	Bacteria;Firmicutes;Clostridia;Clostridiales;Lachnospiraceae;Lachnospira;	Bacteria	Firmicutes	Clostridia	Clostridiales	Lachnospiraceae	Lachnospira
0.00911854	0.98075	968	Bifiobacteria	Bacteria;Actinobacteria;Actinobacteria;Bifidobacteriales;Bifidobacteriaceae;Bifidobacterium;	Bacteria	Actinobacteria	Actinobacteria	Bifidobacteriales	Bifidobacteriaceae	Bifidobacterium
	0.0101317	10	Bifiobacteria	Bacteria;Actinobacteria;Actinobacteria;Bifidobacteriales;Bifidobacteriaceae;Alloscardovia;	Bacteria	Actinobacteria	Actinobacteria	Bifidobacteriales	Bifidobacteriaceae	Alloscardovia
0.0150587	0.672863	12958	Bacteroides	Bacteria;Bacteroidetes;Bacteroidia;Bacteroidales;Bacteroidaceae;Bacteroides;	Bacteria	Bacteroidetes	Bacteroidia	Bacteroidales	Bacteroidaceae	Bacteroides
	0.26955	5191	Bacteroides	Bacteria;Bacteroidetes;Bacteroidia;Bacteroidales;Prevotellaceae;Prevotella;	Bacteria	Bacteroidetes	Bacteroidia	Bacteroidales	Prevotellaceae	Prevotella
	0.0319867	616	Bacteroides	Bacteria;Bacteroidetes;Bacteroidia;Bacteroidales;Prevotellaceae;uncultured;	Bacteria	Bacteroidetes	Bacteroidia	Bacteroidales	Prevotellaceae	uncultured
	0.0105411	203	Bacteroides	Bacteria;Bacteroidetes;Bacteroidia;Bacteroidales;S24-7;	Bacteria	Bacteroidetes	Bacteroidia	Bacteroidales	S24-7
