# Supplementary material for: Metabolomics Analysis Identifies Intestinal Microbiota-Derived Biomarkers of Colonization Resistance in Clindamycin-Treated Mice
Source: PLoS One. 2014 Jul 2;9(7):e101267. doi: 10.1371/journal.pone.0101267 (PMC4079339; doi:10.1371/journal.pone.0101267)
Supplement: Table S2 — Changes in mouse fecal metabolites following clindamycin exposure. Column C lists the metabolites analyzed, along with their pathway and links to databases (columns A-B & F-G, respectively). The effect of clindamycin treatment is expressed as a ratio the metabolites detected in the fecal material of treated animals vs. control animals at each time point (columns K-O). Column H describes patterns observed include no change in treated mice compared to controls (1), a sustained change compared to controls (2), an initial changes with a substantial return to baseline within 8 days (3) or a variable response (4). Metabolites with a significant difference at baseline (prior to initiation of treatment) are coded a as 0. For patterns 2 & 3, an increase in the proportion of metabolites from the treated vs. control group is coded as 0 and a decrease as 1 (Column I). Results from statistical analysis are included in the second worksheet. (XLSX) [file pone.0101267.s002.xlsx]

## Sheet: ratio treated v control
Superpathway	Pathway	Compound	Platform	Comp ID	KEGG	HMDB	Patterns	Increase v Decrease	Pre †	T0	T1	T2	T3	T4		Color Code
Lipid	Monoacylglycerol	1-gamma-linolenoylglycerol	LC/MS neg	34393		HMDB11569	1	1	1.77	11.02	2.15	2.01	1.08	1.85		0.55	Green: indicates significant difference (p≤0.05) between the groups shown, metabolite ratio of < 1.00
Xenobiotics	Sugar, sugar substitute, starch	1-kestose	GC/MS	22012	C03661	HMDB11729	1	1	8.63	86.57	5.89	0.86	1.21	1.34		0.76	Light Green: narrowly missed statistical cutoff for significance 0.05<p<0.10, metabolite ratio of < 1.00
Lipid	Monoacylglycerol	1-linoleoylglycerol (1-monolinolein)	GC/MS	27447			4		1.54	5.89	2.36	3.06	1.65	1.14		1.71	Red: indicates significant difference (p≤0.05) between the groups shown; metabolite ratio of ≥ 1.00
Lipid	Lysolipid	1-linoleoylglycerophosphocholine	LC/MS pos	34419	C04100		0	-	4.01	0.91	1.77	2.24	1.14	1.6		1.32	Light Red: narrowly missed statistical cutoff for significance 0.05<p<0.10, metabolite ratio of ≥ 1.00
Lipid	Lysolipid	1-linoleoylglycerophosphoethanolamine*	LC/MS neg	32635		HMDB11507	1	1	3.04	3.64	1.86	1.27	0.83	2.11
Lipid	Lysolipid	1-linoleoylglycerophosphoinositol*	LC/MS neg	36594			3		3.28	1.78	1.85	2.61	1.16	2.87
Nucleotide	Purine metabolism, adenine containing	1-methyladenine	LC/MS pos	1527	C02216	HMDB11599	1	1	0.75	12.09	7.21	5.5	0.62	0.63
Lipid	Lysolipid	1-myristoylglycerophosphoethanolamine	LC/MS pos	35627		HMDB11500	2	0	1.88	0.36	0.41	0.49	0.23	0.27
Lipid	Monoacylglycerol	1-oleoylglycerol (1-monoolein)	GC/MS	21184		HMDB11567	0	-	2.94	5.56	1.96	2.53	1.74	1.04
Lipid	Lysolipid	1-oleoylglycerophosphocholine	LC/MS pos	33960			0	-	3.75	1.09	1.7	2.19	1.48	1.6
Lipid	Lysolipid	1-oleoylglycerophosphoethanolamine	LC/MS neg	35628		HMDB11506	1	1	1.63	3.15	1.48	1.27	0.76	1.89
Lipid	Monoacylglycerol	1-palmitoylglycerol (1-monopalmitin)	GC/MS	21127			1	1	1.43	2.09	1.53	1.15	0.92	0.92
Lipid	Lysolipid	1-palmitoylglycerophosphocholine	LC/MS pos	33955			0	-	2.83	0.93	1.44	1.48	1.2	1.32
Lipid	Lysolipid	1-palmitoylglycerophosphoethanolamine	LC/MS neg	35631		HMDB11503	1	1	1.64	3.05	1	0.84	0.52	1.06
Lipid	Lysolipid	1-palmitoylglycerophosphoinositol*	LC/MS neg	35305			3		1.49	2.73	2.38	2.04	1.07	1.68
Lipid	Lysolipid	1-palmitoylplasmenylethanolamine*	LC/MS neg	39270			1	1	1.44	3.54	1.84	0.99	1.22	1.83
Lipid	Monoacylglycerol	1-stearoylglycerol (1-monostearin)	GC/MS	21188	D01947		3		1.2	1.37	1.19	0.84	0.87	1.21
Lipid	Lysolipid	1-stearoylglycerophosphocholine	LC/MS pos	33961			3		1.89	1.36	1.01	1.08	1.39	1.23
Lipid	Lysolipid	1-stearoylglycerophosphoethanolamine	LC/MS pos	34416		HMDB11130	3		1.57	1.18	1.12	0.73	0.94	1.07
Lipid	Lysolipid	1-stearoylglycerophosphoglycerol	LC/MS neg	34437			3		0.78	0.53	1.06	0.89	0.64	0.85
Lipid	Lysolipid	1-stearoylglycerophosphoinositol	LC/MS neg	19324			1	1	1.21	6.38	3.63	3.32	1.62	2.51
Lipid	Ketone bodies	1,2-propanediol	GC/MS	38002	C00717,C02912,C00583,C01506,C02917	HMDB01881	0	-	2.14	3.21	2.02	1.74	0.88	0.72
Carbohydrate	Glycolysis, gluconeogenesis, pyruvate metabolism	1,3-dihydroxyacetone	GC/MS	35963	C00184	HMDB01882	3		1.01	0.53	1.34	0.73	0.56	0.93
Lipid	Long chain fatty acid	10-heptadecenoate (17:1n7)	LC/MS neg	33971			3		1.2	1.71	1.37	1.03	0.97	1.55
Lipid	Long chain fatty acid	10-nonadecenoate (19:1n9)	LC/MS neg	33972			3		1.8	1.46	1.34	1.06	1.03	1.84
Lipid	Bile acid metabolism	12-dehydrocholate	LC/MS neg	31887		HMDB00400	4		1.75	0.02	0.14	0.24	0.21	0.52
Lipid	Fatty acid, oxidized	12,13-epoxy-9-keto-10(trans)-octadecenoate	LC/MS neg	39620			3		4.87	1.63	1.26	1.82	0.97	1.28
Lipid	Fatty acid, dihydroxy	12,13-hydroxyoctadec-9(Z)-enoate	LC/MS neg	38395	C14829	HMBD04705	3		0.92	0.73	0.78	0.85	1.09	0.82
Lipid	Fatty acid, monohydroxy	13-HODE + 9-HODE	LC/MS neg	37752			3		1.12	0.73	0.79	0.88	0.91	0.95
Lipid	Fatty acid, branched	13-methylmyristic acid	GC/MS	38293			2	0	0.8	0.06	0.21	0.22	0.2	0.19
Lipid	Fatty acid, monohydroxy	16-hydroxypalmitate	LC/MS neg	39609	C18218		1	0	0.92	0.49	0.86	1.13	1.03	1.17
Amino acid	Phenylalanine & tyrosine metabolism	2-(4-hydroxyphenyl)propionate	GC/MS	35632	C03080		1	0	1.02	0	0.25	0.28	0.29	0.51
Amino acid	Lysine metabolism	2-aminoadipate	GC/MS	6146	C00956	HMDB00510	4		8.66	1.47	1.59	0.14	0.3	5.36
Amino acid	Butanoate metabolism	2-aminobutyrate	GC/MS	1577	C02261	HMDB00650	3		1.28	0.69	0.56	0.51	0.69	0.81
Xenobiotics	Chemical	2-ethylhexanoate (isobar with 2-propylpentanoate)	LC/MS neg	35490			3		1.21	1.12	0.95	1	1.01	0.83
Amino acid	Valine, leucine and isoleucine metabolism	2-hydroxy-3-methylvalerate	LC/MS neg	36746		HMDB00317	3		2.32	1.64	2.89	3.46	1.72	0.46
Amino acid	Cysteine, methionine, SAM, taurine metabolism	2-hydroxybutyrate (AHB)	GC/MS	21044	C05984	HMDB00008	4		1.11	2.33	5.68	1.04	0.8	0.46
Lipid	Fatty acid, dicarboxylate	2-hydroxyglutarate	GC/MS	37253	C02630	HMDB00606	4		0.89	1.35	4.36	1.27	1.14	1.18
Lipid	Fatty acid, monohydroxy	2-hydroxypalmitate	LC/MS neg	35675			3		1.02	0.74	0.54	0.62	0.58	0.56
Lipid	Fatty acid, monohydroxy	2-hydroxystearate	LC/MS neg	17945	C03045		3		1.06	1.77	1.79	1.3	1.5	1.11
Lipid	Monoacylglycerol	2-linoleoylglycerol (2-monolinolein)	GC/MS	32536		HMDB11538	1	1	2.44	7.02	1.25	1.35	0.76	1.31
Lipid	Lysolipid	2-linoleoylglycerophosphocholine*	LC/MS pos	35257			3		1.61	0.39	1.49	2.05	1.69	2.43
Lipid	Lysolipid	2-linoleoylglycerophosphoethanolamine*	LC/MS neg	36593			4		1.76	2.91	2.77	0.85	1.26	4.76
Lipid	Monoacylglycerol	2-oleoylglycerol (2-monoolein)	GC/MS	35848			1	1	1.52	3.49	0.82	1.84	0.68	1.24
Lipid	Lysolipid	2-oleoylglycerophosphocholine*	LC/MS pos	35254			4		1.93	0.81	1.46	1.55	3.62	6.03
Xenobiotics	Food component/Plant	2-oxindole-3-acetate	LC/MS pos	40479			1	0	1.49	0.29	0.93	1.34	1.29	1.37
Lipid	Lysolipid	2-palmitoylglycerophosphocholine*	LC/MS pos	35253			0	-	3.27	1.49	1.9	1.81	1.55	1.25
Lipid	Lysolipid	2-palmitoylglycerophosphoethanolamine*	LC/MS neg	35688			4		1.51	2.58	1.1	0.93	0.54	1.03
Lipid	Lysolipid	2-stearoylglycerophosphocholine*	LC/MS pos	35255			3		1.84	2.05	0.94	0.99	1.97	1.7
Cofactors and vitamins	Pantothenate and CoA metabolism	2,3-dihydroxyisovalerate	GC/MS	38276	C04039		3		2.19	1.15	2.14	2.25	0.45	0.38
Nucleotide	Purine metabolism, adenine containing	2'-deoxyadenosine	LC/MS pos	1553	C00559	HMDB00101	2	0	1.32	0.3	0.51	0.46	0.44	0.33
Nucleotide	Pyrimidine metabolism, cytidine containing	2'-deoxycytidine	LC/MS pos	15949	C00881	HMDB00014	4		1.25	0.57	0.7	0.79	1.43	1.56
Nucleotide	Purine metabolism, guanine containing	2'-deoxyguanosine	LC/MS neg	1411	C00330	HMDB00085	3		0.84	0.95	0.69	0.86	0.92	1.14
Nucleotide	Purine metabolism, (hypo)xanthine/inosine containing	2'-deoxyinosine	LC/MS neg	15076	C05512	HMDB00071	4		0.64	0.47	0.59	0.44	0.68	0.92
Lipid	Sterol/Steroid	24(S)-hydroxycholesterol	GC/MS	36866	C13550	HMDB01419	4		1.72	0.2	0.71	1.89	3.1	3.49
Amino acid	Phenylalanine & tyrosine metabolism	3-(3-hydroxyphenyl)propionate	GC/MS	35635	C11457	HMDB00375	4		1.97	0.01	0.24	0.35	0.57	0.35
Amino acid	Phenylalanine & tyrosine metabolism	3-(4-hydroxyphenyl)lactate	LC/MS neg	32197	C03672	HMDB00755	3		0.82	2.25	5.45	3	0.9	0.39
Amino acid	Phenylalanine & tyrosine metabolism	3-(4-hydroxyphenyl)propionate	GC/MS	39587	C01744	HMDB02199	3		1.63	1.44	2.66	2.82	1.83	2.17
Lipid	Carnitine metabolism	3-dehydrocarnitine*	LC/MS pos	32654	C02636	HMDB12154	2	0	1.33	0.1	0.11	0.1	0.19	0.44
Lipid	Bile acid metabolism	3-dehydrocholate	LC/MS neg	31900		HMDB00502	4		1.17	0.02	0.26	0.23	0.12	0.52
Lipid	Mevalonate metabolism	3-hydroxy-3-methylglutarate	GC/MS	531	C03761	HMDB00355	4		0.83	1.9	6.65	7.94	1.73	1.97
Lipid	Ketone bodies	3-hydroxybutyrate (BHBA)	GC/MS	542	C01089	HMDB00357	3		2.49	1.09	4.66	2.18	2.67	1.67
Amino acid	Phenylalanine & tyrosine metabolism	3-hydroxyphenylacetate	GC/MS	1413	C05593	HMDB00440	2	0	1.33	0.22	0.16	0.17	0.15	0.2
Xenobiotics	Chemical	3-hydroxypyridine	GC/MS	21169			3		1.01	0.98	1.26	1.19	1.15	1.17
Amino acid	Valine, leucine and isoleucine metabolism	3-methyl-2-oxobutyrate	LC/MS neg	21047	C00141	HMDB00019	1	0	0.68	0.46	1.12	1.4	1.29	0.9
Amino acid	Valine, leucine and isoleucine metabolism	3-methyl-2-oxovalerate	LC/MS neg	15676	C00671	HMDB03736	1	0	0.49	0.31	1.2	1.61	1.55	1.13
Amino acid	Phenylalanine & tyrosine metabolism	3-phenylpropionate (hydrocinnamate)	LC/MS neg	15749	C05629	HMDB00764	2	0	0.66	0.02	0.03	0.12	0.22	0.24
Xenobiotics	Benzoate metabolism	3,4-dihydroxybenzoate	GC/MS	18292	C00230	HMDB01856	4		1.04	0.3	11.19	13.1	10.87	8.59
Amino acid	Phenylalanine & tyrosine metabolism	3,4-dihydroxyphenylacetate	GC/MS	18296	C01161	HMDB01336	4		3.49	0.77	2.32	8.03	3.38	5.16
Amino acid	Guanidino and acetamido metabolism	4-guanidinobutanoate	LC/MS pos	15681	C01035	HMDB03464	4		0.87	3.43	4.06	2.67	2.05	2.38
Xenobiotics	Benzoate metabolism	4-hydroxybenzoate	GC/MS	21133	C00156	HMDB00500	4		1.1	0.91	1.6	2.45	1.52	2.94
Amino acid	Phenylalanine & tyrosine metabolism	4-hydroxycinnamate	LC/MS neg	36770	C00811	HMDB02035	3		1.77	1.46	1.1	1.4	0.74	0.94
Amino acid	Phenylalanine & tyrosine metabolism	4-hydroxyphenylacetate	GC/MS	541	C00642	HMDB00020	1	0	0.91	0.05	0.29	0.29	0.74	0.51
Amino acid	Valine, leucine and isoleucine metabolism	4-methyl-2-oxopentanoate	LC/MS neg	22116	C00233	HMDB00695	1	0	0.6	0.3	1.09	1.48	1.38	1.06
Amino acid	Urea cycle; arginine-, proline-, metabolism	5-aminovalerate	GC/MS	18319	C00431	HMDB03355	1	0	2.29	0.03	2.69	3.93	5.5	2.61
Amino acid	Tryptophan metabolism	5-hydroxyindoleacetate	GC/MS	437	C05635	HMDB00763	3		1.87	0.43	0.61	0.58	1.4	1.35
Amino acid	Glutathione metabolism	5-oxoproline	LC/MS neg	1494	C01879	HMDB00267	1	1	3	6.01	7.56	3.17	1.42	1.09
Lipid	Sterol/Steroid	5alpha-pregnan-3beta,20alpha-diol disulfate	LC/MS neg	37198			4		0.83	4.26	1.87	2.04	5.92	4.2
Lipid	Bile acid metabolism	6-beta-hydroxylithocholate	LC/MS neg	36807	C15515	HMDB00811	2	0	1.39	0.03	0.08	0.09	0.14	0.13
Cofactors and vitamins	Nicotinate and nicotinamide metabolism	6-hydroxynicotinate	GC/MS	27680	C01020	HMDB02658	4		1.2	0.27	2.16	11.59	13.16	9.6
Xenobiotics	Food component/Plant	6,7,4'-trihydroxyisoflavone	LC/MS pos	37113	C14314		4		1.87	0.3	1.46	4.05	4.91	2.57
Lipid	Bile acid metabolism	7-ketodeoxycholate	GC/MS	31904		HMDB00391	4		0.94	1.02	0.63	0.47	0.88	0.67
Nucleotide	Purine metabolism, guanine containing	7-methylguanine	LC/MS neg	35114	C02242	HMDB00897	2	1	1	1.97	1.69	1.67	2.22	2.73
Lipid	Bile acid metabolism	7,12-diketolithocholate	LC/MS pos	32323			0	-	4.3	0.09	0.34	0.35	0.29	0.3
Lipid	Carnitine metabolism	acetylcarnitine	LC/MS pos	32198	C02571	HMDB00201	4		0.88	1.61	6.36	8.69	7.81	6.88
Nucleotide	Purine metabolism, adenine containing	adenine	LC/MS pos	554	C00147	HMDB00034	2	0	0.6	0.02	0.15	0.07	0.12	0.07
Nucleotide	Purine metabolism, adenine containing	adenosine	LC/MS pos	555	C00212	HMDB00050	4		1.74	0.62	0.4	0.2	0.34	0.46
Nucleotide	Purine metabolism, adenine containing	adenosine 3'-monophosphate (3'-AMP)	LC/MS neg	35142	C01367	HMDB03540	1	0	1.08	0.57	1.1	1.4	1.19	1.54
Lipid	Long chain fatty acid	adrenate (22:4n6)	LC/MS neg	32980	C16527	HMDB02226	3		1.32	1.59	1.07	0.89	0.93	0.98
Amino acid	Polyamine metabolism	agmatine	GC/MS	15496	C00179	HMDB01432	1	1	0.34	20.58	12.28	22.88	8.68	2.21
Amino acid	Alanine and aspartate metabolism	alanine	GC/MS	1126	C00041	HMDB00161	4		0.92	1	1.4	1.71	1.22	1.1
Peptide	Dipeptide	alanylalanine	LC/MS pos	15129	C00993	HMDB03459	4		0.84	0.47	1.64	2.32	1.81	2.05
Peptide	Dipeptide	alanylarginine	LC/MS neg	37096			1	0	1.28	0.17	1.43	1.27	1.71	1.19
Peptide	Dipeptide	alanylasparagine	GC/MS	37099			1	0	0.58	0.23	0.97	1.48	2.53	1.99
Peptide	Dipeptide	alanylglutamine	LC/MS neg	37106			1	0	0.96	0.32	1.45	1.8	1.62	1.98
Peptide	Dipeptide	alanylisoleucine	LC/MS pos	37118			3		1.16	0.5	1.61	2.41	1.54	1.89
Peptide	Dipeptide	alanylleucine	LC/MS pos	37093			1	0	0.88	0.35	0.88	1.22	1.15	1.37
Peptide	Dipeptide	alanylmethionine	LC/MS pos	37065			1	0	0.93	0.15	0.72	0.9	1.28	1.37
Peptide	Dipeptide	alanylphenylalanine	LC/MS pos	38679			1	0	0.85	0.18	0.85	1.14	1.25	1.45
Peptide	Dipeptide	alanylthreonine	LC/MS pos	37085			3		0.99	0.66	1.37	1.61	1.46	1.72
Peptide	Dipeptide	alanyltyrosine	LC/MS pos	37098			1	0	0.82	0.27	0.99	1.22	1.22	1.59
Peptide	Dipeptide	alanylvaline	LC/MS pos	37084			4		1.24	0.63	1.65	2.29	1.36	1.59
Nucleotide	Purine metabolism, urate metabolism	allantoin	GC/MS	1107	C02350	HMDB00462	3		0.14	2.18	5.49	4.27	0.14	2.35
Peptide	Dipeptide	alpha-glutamylalanine	LC/MS pos	41369			4		0.85	0.45	1.75	2.21	2.09	2.22
Peptide	Dipeptide	alpha-glutamyltryptophan	LC/MS pos	40664			4		0.63	1.3	2.31	2.67	1.2	1.8
Peptide	Dipeptide	alpha-glutamyltyrosine	LC/MS pos	40033			1	0	0.7	0.54	1.44	1.73	1.3	1.54
Peptide	Dipeptide	alpha-glutamylvaline	LC/MS pos	40488			4		1.03	1.05	2.68	2.96	1.62	2.02
Amino acid	Valine, leucine and isoleucine metabolism	alpha-hydroxyisocaproate	LC/MS neg	22132	C03264	HMDB00746	3		2.25	1.23	1.92	2.55	1.28	0.43
Amino acid	Valine, leucine and isoleucine metabolism	alpha-hydroxyisovalerate	GC/MS	33937		HMDB00407	3		1.51	1.22	2.73	1.92	1.41	0.3
Energy	Krebs cycle	alpha-ketoglutarate	GC/MS	33453	C00026	HMDB00208	3		0.46	1.57	1.08	2.32	2.19	1.12
Lipid	Bile acid metabolism	alpha-muricholate	LC/MS pos	34092	C17647	HMDB00506	4		0.81	0.03	0.08	0.13	0.17	0.32
Cofactors and vitamins	Tocopherol metabolism	alpha-tocopherol	GC/MS	1561	C02477	HMDB01893	1	0	0.87	0.73	0.77	0.92	0.96	0.88
Cofactors and vitamins	Tocopherol metabolism	alpha-tocopherol acetate	GC/MS	38288			3		0.89	0.86	1.15	1.05	1.33	1.32
Xenobiotics	Food component/Plant	apigenin	LC/MS neg	21189	C01477	HMDB02124	4		0.57	1.29	2.03	3.29	5.21	1.77
Carbohydrate	Nucleotide sugars, pentose metabolism	arabinose	GC/MS	575	C00181	HMDB00646	1	0	2.12	0.01	0.31	0.66	0.44	0.82
Carbohydrate	Nucleotide sugars, pentose metabolism	arabitol	GC/MS	15964	C00474	HMDB01851	1	1	1.21	26.6	9.53	3.06	0.76	0.65
Cofactors and vitamins	Ascorbate and aldarate metabolism	arabonate	GC/MS	37516		HMDB00539	2	1	1.49	26.45	53.54	11.54	21.8	12.83
Lipid	Long chain fatty acid	arachidate (20:0)	GC/MS	1118	C06425	HMDB02212	3		1.24	0.97	0.81	1.08	1.52	1.28
Lipid	Long chain fatty acid	arachidonate (20:4n6)	LC/MS neg	1110	C00219	HMDB01043	0	-	1.4	1.99	1.39	0.89	1.28	1.5
Amino acid	Urea cycle; arginine-, proline-, metabolism	arginine	LC/MS neg	1638	C00062	HMDB00517	3		0.71	0.69	1.22	1.11	1.06	1.19
Peptide	Dipeptide	arginylisoleucine	LC/MS pos	40070			1	0	1.18	0.31	0.85	1.17	0.91	0.79
Peptide	Dipeptide	arginylleucine	LC/MS pos	39995			1	0	0.99	0.25	0.57	0.73	0.83	0.92
Peptide	Dipeptide	arginylphenylalanine	LC/MS pos	41485			1	0	1.17	0.35	0.95	0.92	0.98	0.84
Peptide	Dipeptide	arginylproline	LC/MS pos	41394			3		1.5	1.02	1.06	1.43	0.49	0.85
Peptide	Dipeptide	arginyltryptophan	LC/MS pos	41378			4		0.98	0.76	1.91	2.34	0.98	1.59
Peptide	Dipeptide	arginyltyrosine	LC/MS pos	41376			1	0	1.39	0.46	1.25	1.28	1.08	1.13
Peptide	Dipeptide	arginylvaline	LC/MS pos	41395			3		1.01	0.61	1.58	1.86	1.39	1.37
Amino acid	Alanine and aspartate metabolism	asparagine	LC/MS pos	512	C00152	HMDB00168	3		1.04	0.66	1.06	1.61	1.32	1.95
Amino acid	Alanine and aspartate metabolism	aspartate	GC/MS	15996	C00049	HMDB00191	4		0.64	1.74	2.23	1.83	1.47	1.34
Peptide	Dipeptide	aspartylleucine	LC/MS pos	40068			4		0.87	0.95	1.9	2.08	1.46	2.1
Peptide	Dipeptide	aspartylphenylalanine	LC/MS pos	22175		HMDB00706	4		0.8	0.61	1.8	2.58	1.41	2.21
Peptide	Dipeptide	aspartyltryptophan	LC/MS pos	41481			4		0.9	1.45	2.05	3.5	1.62	1.82
Lipid	Fatty acid, dicarboxylate	azelate (nonanedioate)	LC/MS neg	18362	C08261	HMDB00784	0	-	0.66	0.38	0.45	0.75	0.61	0.96
Lipid	Long chain fatty acid	behenate (22:0)	GC/MS	12125	C08281	HMDB00944	3		1.04	1.05	0.92	1.36	1.2	1.31
Amino acid	Alanine and aspartate metabolism	beta-alanine	GC/MS	55	C00099	HMDB00056	4		2.22	0.3	1	1.08	1.73	2.75
Amino acid	Valine, leucine and isoleucine metabolism	beta-hydroxyisovalerate	LC/MS neg	12129		HMDB00754	1	0	0.98	0.34	0.58	1.07	0.92	0.93
Lipid	Bile acid metabolism	beta-muricholate	LC/MS pos	31885	C17726	HMDB00415	4		1.19	0.07	0.13	0.24	0.32	0.39
Lipid	Sterol/Steroid	beta-sitosterol	GC/MS	27414	C01753	HMDB00852	3		1.11	1.15	0.87	1.02	1.05	1.01
Cofactors and vitamins	Tocopherol metabolism	beta-tocopherol	GC/MS	35702	C14152	HMDB06335	3		1.83	0.64	1.11	0.77	1.52	0.83
Cofactors and vitamins	Tocopherol metabolism	beta-tocotrienol	GC/MS	38022	C14154		3		0.95	0.81	1.08	0.97	1.23	1.36
Cofactors and vitamins	Hemoglobin and porphyrin metabolism	biliverdin	LC/MS neg	2137	C00500	HMDB01008	4		0.89	0.56	0.41	0.61	1.15	0.93
Amino acid	Lysine metabolism	cadaverine	GC/MS	15308	C01672	HMDB02322	1	1	1.55	13.43	6.82	3.84	0.76	1.61
Xenobiotics	Food component/Plant	caffeate	GC/MS	21177	C01197	HMDB01964	4		0.92	0.79	2	15.48	3.38	5.55
Xenobiotics	Food component/Plant	campestanol	GC/MS	34003		HMDB00534	4		1.1	0.67	0.69	0.84	0.95	0.88
Lipid	Sterol/Steroid	campesterol	GC/MS	39511	C01789	HMDB02869	0	-	1.3	0.85	0.72	0.76	0.96	0.88
Lipid	Medium chain fatty acid	caprate (10:0)	LC/MS neg	1642	C01571	HMDB00511	3		1.02	0.79	1.24	0.95	0.95	0.87
Lipid	Medium chain fatty acid	caproate (6:0)	LC/MS neg	32489	C01585	HMDB00535	3		1.56	1.11	0.92	1.42	1.09	1.29
Lipid	Medium chain fatty acid	caprylate (8:0)	LC/MS neg	32492	C06423	HMDB00482	3		1.52	0.68	1.15	0.93	0.96	0.8
Lipid	Carnitine metabolism	carnitine	LC/MS pos	15500			4		1.1	2.41	2.18	3.49	2.15	2.56
Xenobiotics	Benzoate metabolism	catechol sulfate	LC/MS neg	35320	C00090		4		0.53	0.73	1.36	1.11	0.31	1.05
Lipid	Inositol metabolism	chiro-inositol	GC/MS	37112			4		0.47	4.89	168.67	68.99	9.92	1.31
Lipid	Bile acid metabolism	cholate	LC/MS neg	22842	C00695	HMDB00619	4		3.71	0.14	0.13	0.09	0.18	0.41
Lipid	Sterol/Steroid	cholesterol	GC/MS	63	C00187	HMDB00067	3		1.02	0.87	0.82	0.86	1.26	1.05
Lipid	Long chain fatty acid	cis-vaccenate (18:1n7)	GC/MS	33970	C08367		4		0.62	0.26	0.76	1.15	2.02	1.28
Energy	Krebs cycle	citrate	GC/MS	1564	C00158	HMDB00094	4		4.9	3.64	1.87	2.77	1.52	1.44
Amino acid	Urea cycle; arginine-, proline-, metabolism	citrulline	LC/MS pos	2132	C00327	HMDB00904	1	0	0.78	0.44	0.61	0.68	0.72	0.87
Xenobiotics	Food component/Plant	coniferyl aldehyde	LC/MS pos	36745	C02666		3		4.14	1.77	0.93	1.51	0.71	1.24
Lipid	Long chain fatty acid	conjugated linoleate (18:2n7; 9Z,11E)	GC/MS	27404	C04056	HMDB03797	1	0	0.73	0.07	0.55	0.95	1.42	0.7
Cofactors and vitamins	Hemoglobin and porphyrin metabolism	coproporphyrin III	LC/MS neg	39317	C05770	HMDB00570	3		1.74	1.99	1.12	1.34	1.19	0.74
Amino acid	Creatine metabolism	creatine	LC/MS pos	27718	C00300	HMDB00064	2	1	2.15	3.41	4.16	3.47	4.81	4.21
Amino acid	Creatine metabolism	creatinine	LC/MS pos	513	C00791	HMDB00562	2	1	0.63	4.7	6.97	3.38	6.93	6.65
Peptide	Dipeptide	cyclo(leu-gly)	GC/MS	37078			4		0.61	0.81	1.18	1.13	2.76	1.7
Peptide	Dipeptide	cyclo(leu-phe)	LC/MS pos	37101			1	0	0.54	0.14	0.17	6.49	2.16	1.74
Peptide	Dipeptide	cyclo(leu-trp)	LC/MS pos	37121			4		0.74	0.34	0.32	3.17	1.13	1.22
Peptide	Dipeptide	cyclo(phe-phe)	LC/MS pos	38152			3		0.66	0.34	0.33	7.04	2.74	1.25
Amino acid	Cysteine, methionine, SAM, taurine metabolism	cysteine	GC/MS	31453	C00097	HMDB00574	2	1	1.13	3.79	3.46	3.71	2.44	2.17
Amino acid	Glutathione metabolism	cysteine s-sulfate	LC/MS neg	22176	C05824	HMDB00731	3		0.8	2.27	2.01	0.83	1.34	0.94
Nucleotide	Pyrimidine metabolism, cytidine containing	cytidine	LC/MS pos	514	C00475	HMDB00089	1	0	1.05	0.23	0.42	0.35	0.73	0.72
Nucleotide	Pyrimidine metabolism, cytidine containing	cytosine	GC/MS	573	C00380	HMDB00630	0	-	0.43	0.15	0.42	0.61	1.21	0.6
Cofactors and vitamins	Hemoglobin and porphyrin metabolism	D-urobilin	LC/MS pos	40084			1	0	1.2	0.18	0.22	0.25	0.57	0.79
Xenobiotics	Food component/Plant	daidzein	LC/MS neg	32453	C10208	HMDB03312	4		1.51	2.93	5.2	5.95	5.05	4.41
Cofactors and vitamins	Tocopherol metabolism	delta-tocopherol	GC/MS	33418	C14151	HMDB02902	3		1.2	0.84	0.84	0.86	0.94	0.82
Lipid	Carnitine metabolism	deoxycarnitine	LC/MS pos	36747	C01181	HMDB01161	4		1.16	0.51	0.48	0.16	0.3	0.45
Lipid	Bile acid metabolism	deoxycholate	LC/MS neg	1114	C04483	HMDB00626	4		1.04	0	0.03	0.16	0.19	0.43
Amino acid	Lysine metabolism	diaminopimelate	GC/MS	15130	C00666	HMDB01370	4		0.6	0.33	7.22	1.14	1.25	1.13
Lipid	Long chain fatty acid	dihomo-linoleate (20:2n6)	LC/MS neg	17805	C16525		3		1	1.26	0.99	0.78	1.2	2.17
Lipid	Essential fatty acid	dihomo-linolenate (20:3n3 or n6)	LC/MS neg	35718	C03242	HMDB02925	3		1.41	1.72	1.04	1.01	2.45	2.46
Lipid	Sterol/Steroid	dihydrocholesterol	GC/MS	21131		HMDB00908	4		0.79	0.74	0.52	0.78	0.64	0.76
Xenobiotics	Food component/Plant	dihydroferulic acid	LC/MS neg	40481			3		3.31	0.53	3.85	2.64	0.18	0.97
Amino acid	Urea cycle; arginine-, proline-, metabolism	dimethylarginine (SDMA + ADMA)	LC/MS pos	36808	C03626	HMDB01539,HMDB03334	4		1	1.26	1.9	1.48	1.67	1.76
Lipid	Long chain fatty acid	docosadienoate (22:2n6)	LC/MS neg	32415	C16533		3		1.2	1.33	0.99	0.8	1.44	2.29
Lipid	Essential fatty acid	docosahexaenoate (DHA; 22:6n3)	LC/MS neg	19323	C06429	HMDB02183	0	-	1.48	1.87	1.21	0.91	1	1.8
Lipid	Essential fatty acid	docosapentaenoate (n3 DPA; 22:5n3)	LC/MS neg	32504	C16513	HMDB01976	0	-	4.29	2.39	1.36	3.91	3.77	7.83
Lipid	Essential fatty acid	docosapentaenoate (n6 DPA; 22:5n6)	LC/MS neg	37478	C06429	HMDB13123	4		0.9	0.44	0.22	0.16	0.71	1.26
Lipid	Fatty acid, dicarboxylate	dodecanedioate	LC/MS neg	32388	C02678	HMDB00623	2	0	0.73	0.17	0.19	0.23	0.4	0.3
Lipid	Essential fatty acid	eicosapentaenoate (EPA; 20:5n3)	LC/MS neg	18467	C06428	HMDB01999	1	1	1.16	2.01	1.41	1.22	1.09	1.2
Lipid	Long chain fatty acid	eicosenoate (20:1n9 or 11)	LC/MS neg	33587		HMDB02231	3		1.28	1.41	1.08	1.08	1.24	2.3
Xenobiotics	Food component/Plant	enterolactone	LC/MS neg	39626			2	0	0.79	0.02	0.01	0.01	0.06	0.02
Xenobiotics	Food component/Plant	equol	LC/MS neg	36774	C14131	HMDB02209	2	0	0.99	0.39	0.39	0.48	0.63	0.58
Xenobiotics	Sugar, sugar substitute, starch	erythritol	GC/MS	20699	C00503	HMDB02994	1	1	11.24	24.03	27.66	6.53	0.83	1.31
Carbohydrate	Aminosugars metabolism	erythronate*	GC/MS	33477		HMDB00613	1	1	3.4	6.71	6.15	3.99	1.33	1.46
Lipid	Glycerolipid metabolism	ethanolamine	GC/MS	1497	C00189	HMDB00149	4		1.12	0.6	1.04	0.26	0.32	0.4
Xenobiotics	Food component/Plant	ferulate	LC/MS neg	35630	C01494	HMDB00954	1	0	1.41	0.05	0.49	0.58	0.53	0.67
Carbohydrate	Fructose, mannose, galactose, starch, and sucrose metabolism	fructose	GC/MS	577	C00095	HMDB00660	3		48.24	2.42	0.83	0.93	0.62	3.11
Carbohydrate	Aminosugars metabolism	fucose	GC/MS	15821	C00382	HMDB00174	4		1.02	0.43	0.3	0.43	0.71	0.46
Energy	Krebs cycle	fumarate	GC/MS	1643	C00122	HMDB00134	4		0.88	3.73	3.49	2.95	3.05	1.92
Carbohydrate	Fructose, mannose, galactose, starch, and sucrose metabolism	galactinol	GC/MS	21034	C01235	HMDB05826	1	1	1	1.11	1	1	1	1
Carbohydrate	Fructose, mannose, galactose, starch, and sucrose metabolism	galactose	GC/MS	12055	C01582	HMDB00143	3		1.13	0.54	0.67	0.9	0.73	1.21
Xenobiotics	Food component/Plant	gallate	GC/MS	37447	D01398,C01424	HMDB05807	4		1	1	2.41	8.08	6.82	6.3
Amino acid	Glutamate metabolism	gamma-aminobutyrate (GABA)	GC/MS	1416	C00334	HMDB00112	4		1.29	4.16	12.2	7.36	3.82	5.3
Peptide	gamma-glutamyl	gamma-glutamylglutamate	LC/MS pos	36738			1	1	0.96	18.54	20.85	10.22	1.11	0.83
Peptide	gamma-glutamyl	gamma-glutamylisoleucine*	LC/MS pos	34456		HMDB11170	4		0.67	3.38	7.53	3.47	2.29	0.75
Peptide	gamma-glutamyl	gamma-glutamylleucine	LC/MS pos	18369		HMDB11171	1	1	0.63	4.65	3.19	2.89	1.63	1.01
Peptide	gamma-glutamyl	gamma-glutamylmethionine	LC/MS pos	37539			1	1	0.52	4.26	4.29	3.95	2.05	0.89
Peptide	gamma-glutamyl	gamma-glutamylphenylalanine	LC/MS pos	33422		HMDB00594	1	1	0.63	6.04	3.41	1.94	1.76	0.92
Peptide	gamma-glutamyl	gamma-glutamyltyrosine	LC/MS pos	2734			1	1	0.77	4.12	1.85	1.85	1.16	0.79
Peptide	gamma-glutamyl	gamma-glutamylvaline	LC/MS pos	32393		HMDB11172	4		0.88	2.03	1.71	1.96	1.53	0.9
Cofactors and vitamins	Tocopherol metabolism	gamma-tocopherol	GC/MS	33420	C02483	HMDB01492	3		1.47	0.92	0.79	0.91	1.03	0.98
Cofactors and vitamins	Tocopherol metabolism	gamma-tocotrienol	GC/MS	37501	C14155		3		1.04	1.17	1.38	1.18	0.93	1.56
Xenobiotics	Food component/Plant	genistein	LC/MS neg	32448	C06563	HMDB03217	4		1.41	1.85	4.56	9.36	5.33	1.51
Xenobiotics	Food component/Plant	genistin	LC/MS pos	32436	C09126		1	1	0.72	4.2	1.26	2	1.9	1.06
Carbohydrate	Nucleotide sugars, pentose metabolism	gluconate	GC/MS	587	C00257	HMDB00625	0	-	3.59	0.52	1.13	1.19	0.74	1.21
Carbohydrate	Glycolysis, gluconeogenesis, pyruvate metabolism	glucose	GC/MS	20488	C00031	HMDB00122	1	0	1.69	0.4	0.83	0.89	0.87	1.09
Carbohydrate	Glycolysis, gluconeogenesis, pyruvate metabolism	glucose-6-phosphate (G6P)	GC/MS	31260	C00668	HMDB01401	3		0.88	0.13	1.58	4.33	2.35	1.25
Amino acid	Glutamate metabolism	glutamate	GC/MS	57	C00025	HMDB03339	4		0.68	1.98	2.35	2.46	1.63	1.35
Amino acid	Glutamate metabolism	glutamine	LC/MS pos	53	C00064	HMDB00641	4		0.93	1.2	1.25	1.34	1.04	1.43
Peptide	Dipeptide	glutamylglutamine	LC/MS pos	41398			3		1.28	1	1.26	1.67	1.33	1.45
Amino acid	Lysine metabolism	glutarate (pentanedioate)	GC/MS	396	C00489	HMDB00661	4		1.09	0.03	0.52	0.1	0.38	0.14
Carbohydrate	Glycolysis, gluconeogenesis, pyruvate metabolism	glycerate	GC/MS	1572	C00258	HMDB00139	1	0	1.25	0.32	1.31	1.39	1.18	1.13
Lipid	Glycerolipid metabolism	glycerol	GC/MS	15122	C00116	HMDB00131	1	0	1.51	0.48	0.84	0.65	0.84	1.01
Lipid	Glycerolipid metabolism	glycerol 3-phosphate (G3P)	GC/MS	15365	C00093	HMDB00126	3		0.65	0.79	1.92	1.38	1.24	1.31
Lipid	Glycerolipid metabolism	glycerophosphorylcholine (GPC)	LC/MS pos	15990	C00670	HMDB00086	3		1.63	0.54	1.5	0.76	0.69	1.45
Amino acid	Glycine, serine and threonine metabolism	glycine	GC/MS	11777	C00037	HMDB00123	4		0.74	2.86	2.08	2.61	1.06	1.18
Xenobiotics	Food component/Plant	glycitein	LC/MS pos	34024	C14536	HMDB05781	3		1.86	0.71	1.13	1.47	0.54	0.57
Xenobiotics	Food component/Plant	glycitin	LC/MS neg	32432		HMDB02219	1	1	1	1.37	1.16	1	1	1
Lipid	Bile acid metabolism	glycocholate	LC/MS pos	18476	C01921	HMDB00138	3		1.05	0.83	1	1.09	1.12	1.16
Xenobiotics	Chemical	glycolate (hydroxyacetate)	GC/MS	15737	C00160	HMDB00115	4		0.26	3.68	1.91	0.09	1	3.48
Peptide	Dipeptide	glycylglycine	GC/MS	21030	C02037	HMDB11733	4		0.76	3.62	4.53	3.21	3.37	3.84
Peptide	Dipeptide	glycylisoleucine	LC/MS pos	36659			4		1.11	1.3	2.48	2.95	1.92	2.15
Peptide	Dipeptide	glycylleucine	LC/MS pos	34398	C02155	HMDB00759	3		1.03	0.99	1.26	1.41	1.21	1.51
Peptide	Dipeptide	glycylphenylalanine	LC/MS pos	33954			3		0.9	0.66	1.12	1.43	1.11	1.36
Peptide	Dipeptide	glycylproline	LC/MS pos	22171		HMDB00721	0	-	0.67	1.03	1.12	1.1	0.67	0.6
Peptide	Dipeptide	glycyltryptophan	LC/MS pos	38151			3		0.83	1.14	1.2	1.79	0.96	1.21
Peptide	Dipeptide	glycyltyrosine	LC/MS pos	33958			3		0.95	0.74	1.06	1.28	1.13	1.33
Peptide	Dipeptide	glycylvaline	LC/MS pos	18357			4		1.1	1.33	2.85	3.07	1.61	2.1
Nucleotide	Purine metabolism, guanine containing	guanine	GC/MS	418	C00242	HMDB00132	1	0	0.96	0.08	0.33	0.42	0.6	0.71
Nucleotide	Purine metabolism, guanine containing	guanosine	LC/MS neg	1573	C00387	HMDB00133	1	1	1.29	7.38	0.7	0.38	1.47	1.51
Nucleotide	Purine metabolism, guanine containing	guanosine-2',3'-cyclic monophosphate	LC/MS neg	37139	C06194	HMDB11629	1	0	0.79	0.19	1.2	0.48	1.04	1.11
Lipid	Fatty acid, dicarboxylate	hexadecanedioate	LC/MS neg	35678		HMDB00672	1	0	1.02	0.37	0.75	0.87	1.36	0.95
Xenobiotics	Benzoate metabolism	hippurate	LC/MS neg	15753	C01586	HMDB00714	4		0.27	0.61	0.97	0.9	0.14	0.8
Amino acid	Histidine metabolism	histidine	LC/MS neg	59	C00135	HMDB00177	3		0.73	1.16	1.3	1.15	0.96	1.12
Peptide	Dipeptide	histidylisoleucine*	LC/MS pos	40194			4		1.05	1.04	2.3	2.18	1.59	1.88
Peptide	Dipeptide	histidylleucine	LC/MS pos	40061			3		1.03	0.74	1.03	1.59	1.21	1.51
Amino acid	Glycine, serine and threonine metabolism	homoserine	GC/MS	23642	C00263,C02926	HMDB00719	1	0	1.1	0.11	0.45	1.02	1.16	1.12
Nucleotide	Purine metabolism, (hypo)xanthine/inosine containing	hypoxanthine	LC/MS neg	3127	C00262	HMDB00157	4		1.25	0.23	1.08	1.18	1.8	2.51
Amino acid	Histidine metabolism	imidazole propionate	LC/MS pos	40730		HMDB02271	4		4.33	2.71	2.92	2.53	4.83	4.37
Amino acid	Tryptophan metabolism	indoleacetate	GC/MS	27513	C00954	HMDB00197	3		1.13	0.46	0.61	1.01	0.75	0.58
Amino acid	Tryptophan metabolism	indolelactate	LC/MS pos	18349	C02043	HMDB00671	4		1.54	2.72	13.22	2.91	3.13	1.08
Amino acid	Tryptophan metabolism	indolepropionate	GC/MS	32405		HMDB02302	4		0.83	0.41	1.13	0.52	0.57	0.59
Nucleotide	Purine metabolism, (hypo)xanthine/inosine containing	inosine	LC/MS neg	1123			4		1.54	13.48	0.95	1.1	3.5	3.81
Xenobiotics	Food component/Plant	Isobar: dihydrocaffeate, 3,4-dihydroxycinnamate	LC/MS neg	40515			1	0	1.53	0.09	8.35	29.48	11.74	7.02
Amino acid	Valine, leucine and isoleucine metabolism	isoleucine	LC/MS pos	1125	C00407	HMDB00172	4		0.91	1.28	1.51	1.57	1.24	1.38
Peptide	Dipeptide	isoleucylalanine	LC/MS pos	40046			3		1.07	0.8	1.95	2.09	1.65	1.92
Peptide	Dipeptide	isoleucylarginine	LC/MS pos	40071			1	0	1.11	0.26	0.72	1.28	1.56	1.78
Peptide	Dipeptide	isoleucylglutamate	LC/MS pos	40057			3		0.65	0.73	1.05	1.17	1.16	1.47
Peptide	Dipeptide	isoleucylglutamine	LC/MS neg	40019			3		0.95	0.94	1.1	1.04	1.92	3.55
Peptide	Dipeptide	isoleucylglycine	LC/MS pos	40008			1	0	0.65	0.6	1.01	1.14	1.04	1.53
Peptide	Dipeptide	isoleucylisoleucine	LC/MS pos	36761			4		1.21	0.78	1.97	2.99	1.93	2.17
Peptide	Dipeptide	isoleucylleucine	LC/MS pos	36760			1	0	0.88	0.39	0.74	1.26	1.53	1.51
Peptide	Dipeptide	isoleucylmethionine	LC/MS pos	40058			1	0	0.91	0.53	0.87	1.41	1.44	1.8
Peptide	Dipeptide	isoleucylphenylalanine	LC/MS pos	40067			1	0	0.85	0.25	0.66	1.21	1.17	1.24
Peptide	Dipeptide	isoleucylserine	LC/MS pos	40012			4		0.81	0.65	1.13	1.22	1.55	1.64
Peptide	Dipeptide	isoleucyltryptophan	LC/MS pos	40079			1	0	0.78	0.43	0.76	1.08	1.19	1.06
Peptide	Dipeptide	isoleucyltyrosine	LC/MS pos	40073			1	0	0.76	0.34	0.9	1.38	1.37	1.56
Peptide	Dipeptide	isoleucylvaline	LC/MS pos	40049			4		1.07	0.86	1.99	2.52	1.49	2.03
Lipid	Fatty acid metabolism	isovalerate	LC/MS neg	34732	C08262	HMDB00718	1	0	1.04	0.14	0.37	0.36	0.66	0.64
Amino acid	Tryptophan metabolism	kynurenate	LC/MS neg	1417	C01717	HMDB00715	1	0	1.11	0.2	1.01	0.77	0.65	0.97
Cofactors and vitamins	Hemoglobin and porphyrin metabolism	L-urobilin	LC/MS pos	40173	C05793	HMDB04159	4		1.37	0.28	0.25	0.47	0.4	1.06
Carbohydrate	Glycolysis, gluconeogenesis, pyruvate metabolism	lactate	GC/MS	527	C00186	HMDB00190	1	0	2.05	0.26	0.72	0.78	0.22	0.34
Lipid	Sterol/Steroid	lathosterol	GC/MS	39864	C01189	HMDB01170	3		1.64	0.65	0.43	0.58	1.22	1.48
Lipid	Medium chain fatty acid	laurate (12:0)	LC/MS neg	1645	C02679	HMDB00638	3		1.11	0.79	1.3	0.92	0.98	0.92
Peptide	Polypeptide	leu-leu-leu	LC/MS pos	40672			1	0	1.66	0.32	1.01	0.61	0.99	0.86
Amino acid	Valine, leucine and isoleucine metabolism	leucine	LC/MS pos	60	C00123	HMDB00687	4		0.85	1.22	1.39	1.57	1.24	1.46
Peptide	Dipeptide	leucylalanine	LC/MS pos	40010			3		1.37	0.53	2.32	2.91	1.95	2.45
Peptide	Dipeptide	leucylarginine	LC/MS neg	40028			3		1.92	0.3	2.08	0.74	1.49	1.03
Peptide	Dipeptide	leucylaspartate	LC/MS neg	40053			1	0	0.92	0.39	0.72	0.89	0.67	0.84
Peptide	Dipeptide	leucylglutamate	LC/MS pos	40021			3		0.83	0.79	1.35	1.29	1.15	1.31
Peptide	Dipeptide	leucylglycine	LC/MS pos	40045			3		0.78	0.64	1.41	1.61	1.31	1.7
Peptide	Dipeptide	leucylisoleucine	LC/MS pos	36757			3		1.51	0.48	1.18	2.66	1.91	1.91
Peptide	Dipeptide	leucylleucine	LC/MS pos	36756	C11332		1	0	0.99	0.33	0.71	1.4	1.52	1.42
Peptide	Dipeptide	leucylphenylalanine	LC/MS pos	40026			1	0	1.15	0.13	0.6	1.02	1.23	1.05
Peptide	Dipeptide	leucylserine	LC/MS pos	40048			4		0.97	0.69	1.72	2.37	1.62	1.94
Peptide	Dipeptide	leucyltryptophan	LC/MS pos	40034			1	0	0.79	0.22	0.18	0.69	0.64	0.44
Peptide	Dipeptide	leucyltyrosine	LC/MS pos	40030			1	0	0.89	0.15	0.82	1.24	1.55	1.43
Lipid	Essential fatty acid	linoleate (18:2n6)	LC/MS neg	1105	C01595	HMDB00673	0	-	1.34	1.14	1.05	0.97	0.96	1.38
Lipid	Essential fatty acid	linolenate [alpha or gamma; (18:3n3 or 6)]	LC/MS neg	34035	C06427	HMDB01388	3		1.26	1.19	1.1	0.95	0.96	1.44
Lipid	Bile acid metabolism	lithocholate [6-oxo or 7-keto]	LC/MS pos	34033			4		1.23	0.05	0.21	0.31	0.42	0.54
Amino acid	Lysine metabolism	lysine	LC/MS pos	1301	C00047	HMDB00182	3		0.69	0.71	1.21	1.2	0.78	1.04
Peptide	Dipeptide	lysylisoleucine	LC/MS pos	40056			1	0	1.13	0.31	1.27	1.56	1.34	1.18
Peptide	Dipeptide	lysylleucine	LC/MS pos	40020			1	0	1	0.38	0.81	1.23	1.23	1.27
Peptide	Dipeptide	lysylproline	LC/MS pos	40666			3		0.81	0.87	0.95	0.99	0.81	1.08
Energy	Krebs cycle	malate	GC/MS	1303	C00149	HMDB00156	4		11.28	3.64	2.28	3.21	0.93	1.06
Xenobiotics	Chemical	maltol	GC/MS	38299	C11918		1	1	1.27	3.07	2.02	1.4	1.03	1
Carbohydrate	Fructose, mannose, galactose, starch, and sucrose metabolism	maltose	GC/MS	15806	C00208	HMDB00163	0	-	7	0.27	0.22	0.54	0.51	0.57
Carbohydrate	Fructose, mannose, galactose, starch, and sucrose metabolism	maltotriose	GC/MS	15877	C01835	HMDB01262	1	0	3.33	0.16	1.63	0.29	0.39	0.38
Carbohydrate	Fructose, mannose, galactose, starch, and sucrose metabolism	mannitol	GC/MS	15335	C00392	HMDB00765	0	-	27.49	2.43	4.52	0.95	1.76	0.94
Carbohydrate	Fructose, mannose, galactose, starch, and sucrose metabolism	mannose	GC/MS	584	C00159	HMDB00169	3		2.12	0.56	0.7	0.66	0.54	1.11
Lipid	Long chain fatty acid	margarate (17:0)	LC/MS neg	1121		HMDB02259	3		1.31	1.57	1.3	1.06	0.76	1.52
Amino acid	Cysteine, methionine, SAM, taurine metabolism	methionine	LC/MS pos	1302	C00073	HMDB00696	3		0.78	0.71	1.25	1.43	1.26	1.39
Amino acid	Cysteine, methionine, SAM, taurine metabolism	methionine sulfoxide	LC/MS pos	18374	C02989	HMDB02005	3		1.08	0.76	0.92	1.21	1.27	1.27
Peptide	Dipeptide	methionylalanine	LC/MS pos	40685			1	0	1.01	0.29	2.18	2.48	2.41	2.12
Peptide	Dipeptide	methionylglutamate	LC/MS neg	40693			1	0	0.88	0.33	2.03	3.55	1.77	1.83
Peptide	Dipeptide	methionylisoleucine	LC/MS pos	40059			4		1.38	0.39	1.15	4.42	2.4	2.36
Peptide	Dipeptide	methionylleucine	LC/MS pos	40023			1	0	0.82	0.19	0.6	1.65	2.03	1.57
Peptide	Dipeptide	methionylphenylalanine	LC/MS pos	41441			1	0	1.02	0.22	0.84	1.07	1.34	0.96
Peptide	Dipeptide	methionylvaline	LC/MS pos	40677			3		1.29	0.34	1.55	2.58	1.94	2.17
Lipid	Inositol metabolism	myo-inositol	GC/MS	19934	C00137	HMDB00211	1	1	2.75	7.78	21.14	4.73	3.05	2.24
Lipid	Inositol metabolism	myo-inositol hexakisphosphate	LC/MS neg	35846	C01204	HMDB03502	1	1	1.84	3.52	1	1	2.13	1
Lipid	Long chain fatty acid	myristate (14:0)	LC/MS neg	1365	C06424	HMDB00806	3		1.1	1	1.09	0.76	0.79	1.04
Lipid	Long chain fatty acid	myristoleate (14:1n5)	LC/MS neg	32418	C08322	HMDB02000	3		1.05	0.84	0.91	0.89	1.08	1.11
Amino acid	Alanine and aspartate metabolism	N-acetylalanine	LC/MS neg	1585	C02847	HMDB00766	1	1	1.52	4.58	4.3	3.26	2.05	0.81
Amino acid	Alanine and aspartate metabolism	N-acetylaspartate (NAA)	LC/MS neg	22185	C01042	HMDB00812	2	0	0.96	0.19	0.85	0.54	0.39	0.36
Carbohydrate	Aminosugars metabolism	N-acetylgalactosamine	GC/MS	5842	C01074	HMDB00835	3		1.54	0.63	0.59	0.61	1.65	2.46
Carbohydrate	Aminosugars metabolism	N-acetylglucosamine	GC/MS	15095	C00140	HMDB00215	1	0	0.96	0.35	0.5	0.54	1.11	1.63
Amino acid	Glutamate metabolism	N-acetylglutamate	LC/MS neg	15720	C00624	HMDB01138	1	0	0.64	0.52	0.94	0.69	0.85	0.7
Amino acid	Glycine, serine and threonine metabolism	N-acetylglycine	GC/MS	27710		HMDB00532	1	0	1.06	0.62	0.85	0.88	0.97	0.96
Amino acid	Histidine metabolism	N-acetylhistidine	LC/MS neg	33946	C02997		1	0	0.84	0.29	2.01	1.92	2.36	0.44
Amino acid	Valine, leucine and isoleucine metabolism	N-acetylisoleucine	LC/MS pos	33967			2	1	1.17	3.36	4.37	7.08	4.74	7.71
Amino acid	Valine, leucine and isoleucine metabolism	N-acetylleucine	LC/MS pos	1587	C02710	HMDB11756	4		1.51	1.1	4.33	9.17	4.18	8.03
Carbohydrate	Aminosugars metabolism	N-acetylmannosamine	GC/MS	15059	C00140	HMDB00835	3		1.02	0.43	0.46	1.76	1.08	1.9
Amino acid	Cysteine, methionine, SAM, taurine metabolism	N-acetylmethionine	LC/MS neg	1589	C02712	HMDB11745	2	1	1.3	8.29	6.91	6.41	3.87	3.18
Carbohydrate	Fructose, mannose, galactose, starch, and sucrose metabolism	N-acetylmuramate	LC/MS neg	18354	C02713		4		1.05	0.1	0.17	0.29	0.52	0.31
Carbohydrate	Aminosugars metabolism	N-acetylneuraminate	GC/MS	1592	C00270	HMDB00230	1	0	0.94	0.21	0.26	0.5	0.82	1.17
Amino acid	Phenylalanine & tyrosine metabolism	N-acetylphenylalanine	LC/MS neg	33950	C03519	HMDB00512	4		2.11	1.92	7.18	5.8	4.34	5.09
Amino acid	Urea cycle; arginine-, proline-, metabolism	N-acetylproline	LC/MS neg	34387			4		1.01	1.13	4.12	5.77	1.93	2.49
Amino acid	Polyamine metabolism	N-acetylputrescine	LC/MS pos	37496	C02714	HMDB02064	4		1.18	6.6	10.08	15.65	9.75	2.83
Amino acid	Glycine, serine and threonine metabolism	N-acetylserine	LC/MS pos	37076		HMDB02931	3		0.98	0.52	0.9	0.69	0.81	0.46
Amino acid	Glycine, serine and threonine metabolism	N-acetylthreonine	LC/MS neg	33939	C01118		3		0.7	1.28	1.74	1.77	0.98	0.76
Amino acid	Tryptophan metabolism	N-acetyltryptophan	LC/MS neg	33959	C03137		4		2.65	1.69	7.92	4.96	5.24	3.1
Amino acid	Phenylalanine & tyrosine metabolism	N-acetyltyrosine	LC/MS neg	32390		HMDB00866	4		0.78	1.07	6.44	6.14	4.44	4.72
Amino acid	Valine, leucine and isoleucine metabolism	N-acetylvaline	LC/MS pos	1591		HMDB11757	2	1	1.5	2.91	8.96	11.31	6.34	5.19
Amino acid	Cysteine, methionine, SAM, taurine metabolism	N-formylmethionine	LC/MS neg	2829	C03145	HMDB01015	4		0.91	1.51	3.65	3.94	3.46	3.67
Lipid	Sphingolipid	N,N-dimethylsphingosine	LC/MS pos	32460	C13914		4		0.95	0.68	0.5	1.19	4.57	1.23
Amino acid	Lysine metabolism	N2-acetyllysine	LC/MS pos	36751	C12989	HMDB00446	4		0.66	2.03	3.06	2.98	2.07	1.47
Amino acid	Lysine metabolism	N6-acetyllysine	LC/MS pos	36752	C02727	HMDB00206	4		0.69	0.95	1.79	1.98	1.55	1.36
Nucleotide	Purine metabolism, guanine containing	N6-carbamoylthreonyladenosine	LC/MS pos	35157			4		1	5	1.18	1.92	1.41	1.49
Xenobiotics	Food component/Plant	naringenin	LC/MS neg	21182	C00509	HMDB02670	4		0.84	1.12	3.5	5.41	4.31	3.57
Cofactors and vitamins	Nicotinate and nicotinamide metabolism	nicotinamide	LC/MS pos	594	C00153	HMDB01406	3		1.39	0.61	1.72	0.72	0.93	1.1
Cofactors and vitamins	Nicotinate and nicotinamide metabolism	nicotinate	LC/MS pos	1504	C00253	HMDB01488	3		0.71	0.83	2.16	2.19	3.27	1.95
Cofactors and vitamins	Nicotinate and nicotinamide metabolism	nicotinate ribonucleoside*	LC/MS pos	33471			3		2.38	0.59	1.68	1.41	0.97	2.43
Lipid	Long chain fatty acid	nonadecanoate (19:0)	LC/MS neg	1356	C16535	HMDB00772	3		1.33	1.65	1.28	1.19	1.17	2.32
Amino acid	Glycine, serine and threonine metabolism	O-acetylserine	GC/MS	15947	C00979	HMDB03011	0	-	3.95	0.14	0.55	1.38	0.82	0.7
Lipid	Long chain fatty acid	oleate (18:1n9)	GC/MS	1359	C00712	HMDB00207	1	0	1.35	0.69	0.94	0.91	1.06	1.05
Lipid	Endocannabinoid	oleic ethanolamide	LC/MS neg	38102		HMDB02088	3		1.13	0.36	0.95	1.51	1.28	1.73
Amino acid	Urea cycle; arginine-, proline-, metabolism	ornithine	GC/MS	1493	C00077	HMDB03374	4		2.91	0.33	0.6	0.68	0.26	0.43
Nucleotide	Pyrimidine metabolism, orotate containing	orotate	GC/MS	1505	C00295	HMDB00226	0	-	2.35	1.11	1.76	0.84	0.71	0.65
Xenobiotics	Benzoate metabolism	p-hydroxybenzaldehyde	LC/MS neg	17665	C00633	HMDB11718	3		1.75	1.33	1.02	1.09	0.8	0.93
Lipid	Long chain fatty acid	palmitate (16:0)	LC/MS neg	1336	C00249	HMDB00220	3		1.24	1.39	1.28	1.1	0.85	1.28
Lipid	Long chain fatty acid	palmitoleate (16:1n7)	LC/MS neg	33447	C08362	HMDB03229	3		1.21	1.34	1.21	0.85	0.89	1.33
Lipid	Endocannabinoid	palmitoyl ethanolamide	LC/MS neg	38165			3		1.85	0.66	0.94	1.17	1.51	1.91
Lipid	Sphingolipid	palmitoyl sphingomyelin	GC/MS	37506			3		0.98	0.72	0.91	0.7	0.93	0.91
Lipid	Carnitine metabolism	palmitoylcarnitine	LC/MS pos	22189			3		1.82	1.2	1.33	0.78	1.33	1.84
Carbohydrate	Fructose, mannose, galactose, starch, and sucrose metabolism	panose	GC/MS	37284	C00713	HMDB11729	1	0	2	0.04	1.1	0.64	0.52	0.79
Cofactors and vitamins	Pantothenate and CoA metabolism	pantothenate	LC/MS pos	1508	C00864	HMDB00210	4		0.88	0.49	1.28	1.27	3.09	1.91
Lipid	Medium chain fatty acid	pelargonate (9:0)	LC/MS neg	12035	C01601	HMDB00847	3		1.18	0.7	1.29	0.95	1.03	0.76
Lipid	Long chain fatty acid	pentadecanoate (15:0)	GC/MS	1361	C16537	HMDB00826	1	0	0.99	0.55	0.69	0.57	0.82	0.74
Xenobiotics	Drug	pentobarbital	LC/MS neg	38156	C07423,D00499,D02253,C07422,D00500		1	0	1.21	0.53	0.97	0.96	1.12	1.13
Amino acid	Phenylalanine & tyrosine metabolism	phenol sulfate	LC/MS neg	32553	C02180		3		0.47	1	1	1	0.54	1
Amino acid	Phenylalanine & tyrosine metabolism	phenylacetate	LC/MS neg	15958	C07086	HMDB00209	1	0	1.05	0.11	0.26	0.34	0.65	0.81
Amino acid	Phenylalanine & tyrosine metabolism	phenylalanine	LC/MS pos	64	C00079	HMDB00159	3		0.91	1.16	1.26	1.38	1.13	1.33
Peptide	Dipeptide	phenylalanylalanine	LC/MS pos	41374			4		1.38	0.71	3.01	3.88	2.61	4.28
Peptide	Dipeptide	phenylalanylarginine	LC/MS pos	41487			3		1.46	0.93	1.42	1.45	1.94	0.83
Peptide	Dipeptide	phenylalanylaspartate	LC/MS pos	41419			3		0.59	0.85	1.18	1.07	0.8	1.15
Peptide	Dipeptide	phenylalanylglutamate	LC/MS pos	41432			3		0.71	0.74	1.34	1.38	1.36	1.37
Peptide	Dipeptide	phenylalanylglycine	LC/MS pos	41370			4		0.71	0.8	1.48	1.21	1.04	1.83
Peptide	Dipeptide	phenylalanylisoleucine	LC/MS pos	40069			4		1.51	0.52	1.76	3.19	1.94	1.99
Peptide	Dipeptide	phenylalanylleucine	LC/MS pos	40192			1	0	1.36	0.3	0.84	1.18	1.43	1.43
Peptide	Dipeptide	phenylalanylmethionine	LC/MS pos	41436			1	0	0.95	0.26	1.14	1.43	1.36	1.68
Peptide	Dipeptide	phenylalanylphenylalanine	LC/MS pos	38150			1	0	1.02	0.15	1.15	1.02	1.19	1.13
Peptide	Dipeptide	phenylalanyltryptophan	LC/MS pos	41377			1	0	1.06	0.48	1.08	1.36	0.81	1.11
Peptide	Dipeptide	phenylalanyltyrosine	LC/MS pos	41527			1	0	1.16	0.23	1.76	1.63	1.47	1.84
Peptide	Dipeptide	phenylalanylvaline	LC/MS pos	41393			4		1.39	0.73	2.38	3.37	1.77	2
Amino acid	Phenylalanine & tyrosine metabolism	phenyllactate (PLA)	LC/MS neg	22130	C05607	HMDB00779	4		1.77	0.53	1.55	0.79	0.43	0.36
Xenobiotics	Food component/Plant	pheophorbide A	LC/MS pos	35879	C18021		3		1	1	1	1	1	1
Energy	Oxidative phosphorylation	phosphate	GC/MS	11438	C00009	HMDB01429	3		1.21	1.77	1.15	1.78	1.84	1.66
Lipid	Sphingolipid	phytosphingosine	LC/MS pos	1510	C12144	HMDB04610	3		0.71	1.46	0.84	0.67	1.78	1.26
Lipid	Inositol metabolism	pinitol	GC/MS	37086	C03844		1	1	0.65	195.94	21574.8	203.76	0.63	0.01
Amino acid	Lysine metabolism	pipecolate	GC/MS	1444	C00408	HMDB00070	3		1.24	0.79	1.09	1.15	0.9	0.91
Lipid	Sterol/Steroid	pregnen-diol disulfate*	LC/MS neg	32562	C05484	HMDB04025	3		1.05	1.36	1.96	0.94	6.86	2.85
Peptide	Dipeptide	pro-hydroxy-pro	LC/MS pos	35127		HMDB06695	1	1	1.16	24.21	9.22	3.15	2.38	0.97
Amino acid	Urea cycle; arginine-, proline-, metabolism	proline	LC/MS pos	1898	C00148	HMDB00162	1	1	0.88	3.2	1.9	1.77	0.81	0.65
Peptide	Dipeptide	prolylisoleucine	LC/MS neg	33956			3		7.77	3.61	1.76	3.36	0.79	2.31
Peptide	Dipeptide	prolylleucine	LC/MS neg	31914			3		1.52	2.24	1.28	0.88	0.82	0.98
Peptide	Dipeptide	prolylphenylalanine	LC/MS pos	40684			4		1.45	1.24	0.41	0.46	0.44	0.48
Peptide	Dipeptide	prolyltyrosine	LC/MS pos	40694			3		1.07	1.1	0.63	0.74	0.71	0.78
Nucleotide	Pyrimidine metabolism, uracil containing	pseudouridine	LC/MS neg	33442	C02067	HMDB00767	4		1.02	0.81	0.91	0.54	0.91	0.99
Amino acid	Polyamine metabolism	putrescine	GC/MS	1408	C00134	HMDB01414	4		1.05	14.35	28.21	19.99	10.95	3.82
Cofactors and vitamins	Pyridoxal metabolism	pyridoxal	LC/MS pos	1651	C00250	HMDB01545	4		0.98	0.63	0.95	0.69	1.01	1.08
Cofactors and vitamins	Vitamin B6 metabolism	pyridoxate	LC/MS neg	31555	C00847	HMDB00017	1	0	0.87	0.6	0.78	0.85	0.71	0.84
Peptide	Dipeptide	pyroglutamylglutamine	LC/MS neg	22194			1	1	1	41.88	1.75	1.99	1.17	1.05
Peptide	Dipeptide	pyroglutamylglycine	LC/MS neg	31522			3		1	1	1	1	1	1
Peptide	Dipeptide	pyroglutamylvaline	LC/MS neg	32394			1	1	1.31	6.06	2.12	2.16	1.22	1.73
Carbohydrate	Glycolysis, gluconeogenesis, pyruvate metabolism	pyruvate	GC/MS	599	C00022	HMDB00243	3		1.22	1.34	1.53	0.91	1.07	0.72
Xenobiotics	Food component/Plant	quinate	GC/MS	18335	C00296	HMDB03072	1	1	13.45	6.35	10.9	2.92	0.59	1.13
Carbohydrate	Fructose, mannose, galactose, starch, and sucrose metabolism	raffinose	GC/MS	586	C00492	HMDB03213	1	1	1	27.87	1	1	1	1
Carbohydrate	Fructose, mannose, galactose, starch, and sucrose metabolism	rhamnose	GC/MS	15826	C00507	HMDB00849	4		1.43	0.21	0.83	0.75	0.65	0.38
Carbohydrate	Nucleotide sugars, pentose metabolism	ribitol	GC/MS	15772	C00474	HMDB00508	1	1	1.41	6.13	3.22	2.24	0.58	1.22
Cofactors and vitamins	Riboflavin metabolism	riboflavin (Vitamin B2)	LC/MS pos	1827	C00255	HMDB00244	1	1	1.28	3.25	3.76	3.73	2.41	1.72
Carbohydrate	Nucleotide sugars, pentose metabolism	ribose	GC/MS	12080	C00121	HMDB00283	4		0.87	0.07	0.45	0.31	0.42	0.55
Carbohydrate	Nucleotide sugars, pentose metabolism	ribulose	GC/MS	35855	C00309	HMDB00621,HMDB03371	4		1.99	0.07	0.4	0.61	0.32	0.68
Amino acid	Lysine metabolism	saccharopine	GC/MS	1495	C00449	HMDB00279	1	1	1	2.76	2.27	2.2	1.48	1
Amino acid	Glycine, serine and threonine metabolism	sarcosine (N-Methylglycine)	GC/MS	1516	C00213	HMDB00271	2	0	1.45	0.12	0.13	0.14	0.3	0.23
Lipid	Fatty acid, dicarboxylate	sebacate (decanedioate)	LC/MS neg	32398	C08277	HMDB00792	0	-	0.67	0.14	0.17	0.37	0.5	0.67
Amino acid	Glycine, serine and threonine metabolism	serine	GC/MS	1648	C00065	HMDB03406	4		0.91	1.47	1.61	1.73	1.23	1.87
Amino acid	Tryptophan metabolism	serotonin (5HT)	LC/MS pos	2342	C00780	HMDB00259	2	0	0.28	0.48	0.4	0.54	0.46	0.46
Peptide	Dipeptide	serylisoleucine*	LC/MS pos	40193			4		1.38	1.01	2.29	3.2	1.84	2.03
Peptide	Dipeptide	serylleucine	LC/MS pos	40066			1	0	1.01	0.6	0.88	1.26	1.2	1.39
Peptide	Dipeptide	serylphenyalanine	LC/MS pos	40054			1	0	1.06	0.47	1	1.46	1.09	1.49
Xenobiotics	Food component/Plant	shikimate	GC/MS	15144	C00493	HMDB03070	1	1	0.96	8.03	1.95	2.05	1.75	1.36
Xenobiotics	Food component/Plant	sinapate	LC/MS neg	21150	C00482		1	0	1.26	0.36	1.6	1.5	0.75	0.86
Xenobiotics	Food component/Plant	sitostanol	GC/MS	37524			4		0.94	0.86	0.74	0.85	0.93	0.9
Carbohydrate	Fructose, mannose, galactose, starch, and sucrose metabolism	sorbitol	GC/MS	15053	C00794	HMDB00247	3		7.97	1.12	2.45	1.18	0.8	1.01
Amino acid	Polyamine metabolism	spermidine	LC/MS pos	485	C00315	HMDB01257	4		0.95	1.3	1.11	0.75	0.51	0.68
Lipid	Sphingolipid	sphinganine	LC/MS pos	17769	C00836	HMDB00269	3		1.1	0.45	0.83	0.88	1.94	1.37
Lipid	Sphingolipid	sphingosine	LC/MS pos	17747	C00319	HMDB00252	3		0.86	0.34	0.44	0.39	1.27	0.53
Lipid	Sterol/Steroid	squalene	GC/MS	1518	C00751	HMDB00256	3		0.75	0.86	1.01	1.31	1.18	1.25
Xenobiotics	Food component/Plant	stachydrine	LC/MS pos	34384	C10172	HMDB04827	0	-	27.54	1.21	0.42	0.57	1.27	0.78
Lipid	Long chain fatty acid	stearate (18:0)	GC/MS	1358	C01530	HMDB00827	4		0.87	0.97	1.07	1.14	1.3	0.94
Lipid	Endocannabinoid	stearoyl ethanolamide	LC/MS pos	38625			4		1.34	0.86	0.97	1.01	4.16	2.87
Lipid	Sterol/Steroid	stigmasterol	GC/MS	21183	C05442	HMDB00937	4		1.33	0.87	1.19	2.09	1.17	1.42
Energy	Krebs cycle	succinate	GC/MS	1437	C00042	HMDB00254	3		2.02	6.09	1.54	1.57	1.09	0.48
Carbohydrate	Fructose, mannose, galactose, starch, and sucrose metabolism	sucrose	LC/MS neg	1519	C00089	HMDB00258	3		31.13	2.11	0.44	0.49	0.4	2.05
Xenobiotics	Food component/Plant	syringic acid	LC/MS neg	37091	C10833	HMDB02085	4		1.09	1.24	6.67	5.83	2.06	2.24
Amino acid	Cysteine, methionine, SAM, taurine metabolism	taurine	GC/MS	2125	C00245	HMDB00251	0	-	3.54	0.35	0.26	0.25	1.02	1.28
Lipid	Bile acid metabolism	taurocholate	LC/MS neg	18497	C05122	HMDB00036	2	1	4.03	90.99	31.36	21.55	14.07	28.79
Lipid	Bile acid metabolism	taurocholenate sulfate*	LC/MS neg	32807			3		4.7	7.29	3.33	2.6	4.64	3.65
Lipid	Bile acid metabolism	tauroursodeoxycholate	LC/MS neg	39378		HMDB00874	2	1	1.07	35.98	23.43	29.61	14.92	34
Cofactors and vitamins	Thiamine metabolism	thiamin (Vitamin B1)	LC/MS pos	5341			3		0.83	0.76	0.97	1.06	0.84	1.05
Carbohydrate	Nucleotide sugars, pentose metabolism	threitol	GC/MS	35854	C16884	HMDB04136	4		1.21	3.97	19.89	18.25	4.38	3.24
Cofactors and vitamins	Ascorbate and aldarate metabolism	threonate	GC/MS	27738	C01620	HMDB00943	1	1	6.41	16.7	4.19	2.77	1.77	0.91
Amino acid	Glycine, serine and threonine metabolism	threonine	LC/MS pos	1284	C00188	HMDB00167	3		0.95	0.82	1.04	1.1	0.96	1.17
Peptide	Dipeptide	threonylleucine	LC/MS pos	40051			1	0	1.15	0.39	0.79	1.6	1.46	1.46
Peptide	Dipeptide	threonylphenylalanine	LC/MS pos	31530			1	0	1.15	0.24	0.75	1.29	1.18	1.29
Lipid	Eicosanoid	thromboxane B2	LC/MS pos	17807	C05963	HMDB03252	1	0	2.7	0.24	0.41	0.51	0.71	0.52
Nucleotide	Pyrimidine metabolism, thymine containing	thymidine	LC/MS pos	2183	C00214	HMDB00273	4		0.81	0.5	0.64	0.5	0.56	0.78
Nucleotide	Pyrimidine metabolism, thymine containing	thymine	GC/MS	604	C00178	HMDB00262	3		1.36	0.62	1.17	1.05	1.28	1.07
Amino acid	Urea cycle; arginine-, proline-, metabolism	trans-4-hydroxyproline	GC/MS	1366	C01157	HMDB00725	1	1	1.4	7.91	7.33	5.05	1.84	1.5
Amino acid	Histidine metabolism	trans-urocanate	LC/MS pos	607	C00785	HMDB00301	1	0	0.65	0.34	0.68	1.06	1.16	0.87
Amino acid	Tryptophan metabolism	tryptophan	LC/MS pos	54	C00078	HMDB00929	3		0.99	1.05	1.27	1.33	1.04	1.1
Peptide	Dipeptide	tryptophylleucine	LC/MS pos	40080			3		1.55	0.62	1.38	2.01	1.61	1.79
Peptide	Dipeptide	tryptophylphenylalanine	LC/MS pos	41399			3		1.12	0.41	1.54	1.93	1.25	1.45
Peptide	Dipeptide	tryptophyltryptophan	LC/MS pos	41407			4		1.11	1.06	1.4	2.08	1.16	1.67
Peptide	Dipeptide	tryptophyltyrosine	LC/MS pos	41406			1	0	0.83	0.33	0.92	1.2	1.38	1.15
Peptide	Dipeptide	tryptophylvaline	LC/MS pos	41447			4		1.05	0.66	1.2	1.88	1.39	1.62
Amino acid	Phenylalanine & tyrosine metabolism	tyramine	LC/MS pos	1603	C00483	HMDB00306	3		0.3	8.39	8.58	2.06	0.57	0.47
Amino acid	Phenylalanine & tyrosine metabolism	tyrosine	LC/MS pos	1299	C00082	HMDB00158	4		0.87	1.05	1.17	1.46	1.17	1.26
Peptide	Dipeptide	tyrosylalanine	LC/MS pos	40018			4		1.67	0.98	4.28	2.54	2.47	3.33
Peptide	Dipeptide	tyrosylhistidine	LC/MS pos	41464			4		1	1.33	4.69	10.48	13.78	8.46
Peptide	Dipeptide	tyrosylisoleucine	LC/MS pos	40075			4		1.97	0.68	3.27	4.49	2.3	3.26
Peptide	Dipeptide	tyrosylleucine	LC/MS pos	40031			1	0	1.35	0.31	1.35	1.98	2.14	2.25
Peptide	Dipeptide	tyrosyllysine	LC/MS pos	40656			4		0.78	0.5	1.68	4.54	2.98	3.6
Peptide	Dipeptide	tyrosylphenylalanine	LC/MS pos	41492			1	0	1.2	0.14	1.52	2.26	2.37	1.84
Peptide	Dipeptide	tyrosylvaline	LC/MS pos	41424			4		1.61	0.71	2.69	3.58	1.63	2.61
Lipid	Fatty acid, dicarboxylate	undecanedioate	LC/MS neg	35671		HMDB00888	0	-	0.69	0.41	0.47	0.66	0.6	0.59
Nucleotide	Pyrimidine metabolism, uracil containing	uracil	GC/MS	605	C00106	HMDB00300	1	0	0.8	0.06	0.29	0.3	0.99	0.65
Nucleotide	Purine metabolism, urate metabolism	urate	GC/MS	1604	C00366	HMDB00289	4		0.6	0.56	0.49	0.32	0.82	0.65
Amino acid	Urea cycle; arginine-, proline-, metabolism	urea	GC/MS	6329	C00086	HMDB00294	1	1	1.05	9.44	2.24	1.41	1.32	1.24
Nucleotide	Pyrimidine metabolism, uracil containing	uridine	LC/MS neg	606	C00299	HMDB00296	3		1.61	1.18	0.78	0.55	0.59	0.88
Cofactors and vitamins	Hemoglobin and porphyrin metabolism	urobilinogen	LC/MS neg	32426	C05790	HMDB04157	1	0	1.41	0.06	0.09	0.05	0.57	0.81
Peptide	Polypeptide	val-val-val	LC/MS pos	40658			1	0	2.01	0.4	1.09	2.16	1.33	2.14
Lipid	Short chain fatty acid	valerate	LC/MS neg	33443	C00803	HMDB00892	4		1.23	0.06	0.09	0.05	0.14	0.39
Amino acid	Valine, leucine and isoleucine metabolism	valine	LC/MS pos	1649	C00183	HMDB00883	4		0.95	1.26	1.48	1.69	1.19	1.29
Peptide	Dipeptide	valylalanine	LC/MS pos	41518			3		1.02	0.71	1.74	2.12	1.53	1.94
Peptide	Dipeptide	valylasparagine	LC/MS neg	40727	C00252	HMDB02923	4		0.73	1.08	1.15	1.67	1.87	2.2
Peptide	Dipeptide	valylglutamate	LC/MS pos	32454			4		0.7	0.96	1.48	1.65	1.38	1.63
Peptide	Dipeptide	valylglycine	LC/MS neg	40475			4		0.75	0.49	0.92	1.19	1.29	1.61
Peptide	Dipeptide	valylhistidine	LC/MS pos	40680			3		0.8	0.74	1.32	1.85	1.2	1.41
Peptide	Dipeptide	valylisoleucine	LC/MS pos	40050			4		1.38	0.62	1.68	2.85	1.87	2
Peptide	Dipeptide	valylleucine	LC/MS pos	39994			1	0	0.9	0.43	0.7	1.15	1.37	1.41
Peptide	Dipeptide	valyllysine	LC/MS pos	41384			1	0	0.61	0.29	0.85	1.03	1.37	1.73
Peptide	Dipeptide	valylmethionine	LC/MS pos	40674			1	0	0.86	0.24	0.68	1.07	1.27	1.23
Peptide	Dipeptide	valylphenylalanine	LC/MS pos	40688			1	0	0.93	0.14	0.51	0.78	0.92	1.02
Peptide	Dipeptide	valylserine	LC/MS pos	40716			1	0	0.97	0.61	1.15	0.99	1.13	1.31
Peptide	Dipeptide	valyltryptophan	LC/MS neg	40649			1	0	0.64	0.46	0.66	1.13	1.13	1.29
Peptide	Dipeptide	valyltyrosine	LC/MS neg	40697			1	0	0.89	0.18	0.62	0.99	1.32	1.48
Peptide	Dipeptide	valylvaline	LC/MS pos	40728			4		1.05	0.86	1.89	2.3	1.61	1.98
Xenobiotics	Food component/Plant	vanillate	GC/MS	35639	C06672	HMDB00484	4		1.48	2.53	3.78	3.99	2.24	2.09
Xenobiotics	Food component/Plant	vanillin	LC/MS neg	37442	C00755	HMDB12308	3		1.71	1.37	1.2	1.09	0.97	1.46
Nucleotide	Purine metabolism, (hypo)xanthine/inosine containing	xanthine	LC/MS neg	3147	C00385	HMDB00292	1	0	0.74	0.14	0.31	0.36	0.72	0.65
Nucleotide	Purine metabolism, (hypo)xanthine/inosine containing	xanthosine	LC/MS neg	15136	C01762	HMDB00299	4		1.27	0.92	1.79	1.56	1.34	2.19
Amino acid	Tryptophan metabolism	xanthurenate	LC/MS neg	15679	C02470	HMDB00881	4		1.46	0.59	0.88	1.87	1.43	1.34
Carbohydrate	Nucleotide sugars, pentose metabolism	xylitol	GC/MS	41319	C00379	HMDB00568	1	1	2.06	15.2	27.93	4.05	1.88	1.05
Carbohydrate	Nucleotide sugars, pentose metabolism	xylose	GC/MS	15835	C00181	HMDB00098	1	0	1.37	0.02	0.32	0.59	0.52	0.59
Carbohydrate	Nucleotide sugars, pentose metabolism	xylulose	GC/MS	18344	C00310	HMDB00654	1	0	1.85	0.16	0.64	0.6	0.45	0.41
									† Welch's Two-Sample t-Test this comparison only.

## Sheet: ratio treat v contrl w stats
									Fold of Change						Welch's Two-Sample t-Test		ANOVA Contrasts																										Two-Way ANOVA w/Repeated Measures
									Treated Control						Tx-Pre/Ctrl-Pre		Tx-T0 / Ctrl-T0		Tx-T1 / Ctrl-T1		Tx-T2 / Ctrl-T2		Tx-T3 / Ctrl-T3		Tx-T4 / Ctrl-T4		Ctrl-T1 / Ctrl-T0		Ctrl-T2 / Ctrl-T0		Ctrl-T3 / Ctrl-T0		Ctrl-T4 / Ctrl-T0		Tx-T1 / Tx-T0		Tx-T2 / Tx-T0		Tx-T3 / Tx-T0		Tx-T4 / Tx-T0		Treatment Main Effect		Time Main Effect		Treatment:Time Interaction		Mean Values
Superpathway	Pathway	Compound	Platform	Comp ID	KEGG	HMDB	Patterns	Increase v Decrease	Pre †	T0	T1	T2	T3	T4	p-Value	q-Value	p-Value	q-Value	p-Value	q-Value	p-Value	q-Value	p-Value	q-Value	p-Value	q-Value	p-Value	q-Value	p-Value	q-Value	p-Value	q-Value	p-Value	q-Value	p-Value	q-Value	p-Value	q-Value	p-Value	q-Value	p-Value	q-Value	p-Value	q-Value	p-Value	q-Value	p-Value	q-Value	Ctrl-Pre
Lipid	Monoacylglycerol	1-gamma-linolenoylglycerol	LC/MS neg	34393		HMDB11569	1	1	1.77	11.02	2.15	2.01	1.08	1.85	0.1059	0.6902	0.0002	0.0005	0.3074	0.3543	0.2843	0.3109	0.809	0.499	0.3416	0.4491	0.5804	1	0.1835	1	0.1164	1	0.4447	1	0.0028	0.0079	0.0541	0.057	0.0017	0.0019	0.005	0.0049	0.0329	0.0276	0.0116	0.0064	0.073	0.0463	0.4229
Xenobiotics	Sugar, sugar substitute, starch	1-kestose	GC/MS	22012	C03661	HMDB11729	1	1	8.63	86.57	5.89	0.86	1.21	1.34	0.2232	0.6902	0.0473	0.0416	0.4774	0.4612	0.8974	0.5799	0.8155	0.499	0.8588	0.6691	0.414	1	0.379	1	0.5279	1	0.2557	1	0.0057	0.0143	0.0002	0.0005	0.0021	0.0022	0.0002	0.0003	0.2494	0.1142	0.0335	0.013	0.7168	0.226	0.1923
Lipid	Monoacylglycerol	1-linoleoylglycerol (1-monolinolein)	GC/MS	27447			4		1.54	5.89	2.36	3.06	1.65	1.14	0.4701	0.7635	0.0011	0.0019	0.1514	0.2324	0.0466	0.0891	0.7295	0.4942	0.8217	0.6584	0.8598	1	0.8657	1	0.8527	1	0.7578	1	0.0068	0.0163	0.0428	0.0468	0.0005	0.0007	0.0006	0.0008	0.0139	0.0152	0.015	0.0076	0.2683	0.1183	0.377
Lipid	Lysolipid	1-linoleoylglycerophosphocholine	LC/MS pos	34419	C04100		0	-	4.01	0.91	1.77	2.24	1.14	1.6	0.0085	0.4961	0.8356	0.3718	0.4723	0.4612	0.3871	0.3752	0.6609	0.4757	0.6219	0.5879	0.8802	1	0.8058	1	0.3529	1	0.7306	1	0.1501	0.1416	0.2773	0.2027	0.3154	0.1414	0.1585	0.0882	0.3682	0.1534	0.4954	0.1036	0.8402	0.2523	0.1386
Lipid	Lysolipid	1-linoleoylglycerophosphoethanolamine*	LC/MS neg	32635		HMDB11507	1	1	3.04	3.64	1.86	1.27	0.83	2.11	0.0603	0.6902	0.0025	0.0037	0.263	0.3287	0.322	0.3395	0.4239	0.4149	0.0709	0.2521	0.4444	1	0.2214	1	0.0456	1	0.6599	1	0.1608	0.1497	0.3596	0.2484	0.0531	0.0329	0.316	0.1569	0.0053	0.0084	0.0005	0.0007	0.1352	0.072	0.1783
Lipid	Lysolipid	1-linoleoylglycerophosphoinositol*	LC/MS neg	36594			3		3.28	1.78	1.85	2.61	1.16	2.87	0.0861	0.6902	0.3537	0.1985	0.4059	0.4211	0.1415	0.2002	0.7142	0.4936	0.3974	0.485	0.7102	1	0.8678	1	0.1434	1	0.7585	1	0.6954	0.4143	0.3203	0.2258	0.7515	0.285	0.7477	0.3139	0.1417	0.0764	0.0605	0.02	0.7265	0.228	0.3523
Nucleotide	Purine metabolism, adenine containing	1-methyladenine	LC/MS pos	1527	C02216	HMDB11599	1	1	0.75	12.09	7.21	5.5	0.62	0.63	0.7633	0.823	5.7419e-05	0.0002	0.0114	0.0399	0.1332	0.1927	0.3965	0.4039	0.61	0.5879	0.7117	1	0.8431	1	0.8172	1	0.8836	1	0.0997	0.1041	0.002	0.0035	1.936e-07	1.5525e-06	1.3365e-07	9.6789e-07	0.0787	0.0492	0.0005	0.0008	0.0013	0.0023	0.9094
Lipid	Lysolipid	1-myristoylglycerophosphoethanolamine	LC/MS pos	35627		HMDB11500	2	0	1.88	0.36	0.41	0.49	0.23	0.27	0.3787	0.7506	0.0024	0.0035	0.0025	0.0126	0.0789	0.1304	6.6091e-05	0.0016	6.1827e-05	0.0017	0.9437	1	0.1544	1	0.4296	1	0.3122	1	0.8956	0.4805	0.7851	0.4341	0.7473	0.2841	0.9753	0.3779	9.5396e-05	0.0007	0.4851	0.1022	0.5742	0.1955	0.4386
Lipid	Monoacylglycerol	1-oleoylglycerol (1-monoolein)	GC/MS	21184		HMDB11567	0	-	2.94	5.56	1.96	2.53	1.74	1.04	0.0243	0.6756	0.0002	0.0005	0.2693	0.3348	0.0553	0.1011	0.5293	0.4375	0.8678	0.6695	0.2847	1	0.3716	1	0.5322	1	0.1087	1	0.0276	0.0418	0.1605	0.1323	0.0009	0.0011	0.009	0.0081	0.0138	0.0152	0.0141	0.0073	0.1007	0.0576	0.1658
Lipid	Lysolipid	1-oleoylglycerophosphocholine	LC/MS pos	33960			0	-	3.75	1.09	1.7	2.19	1.48	1.6	0.0073	0.4961	0.8432	0.3744	0.4321	0.4372	0.3663	0.3611	0.9732	0.5509	0.496	0.5283	0.7896	1	0.8785	1	0.3654	1	0.584	1	0.2461	0.2015	0.2465	0.1868	0.3318	0.1478	0.1589	0.0882	0.2358	0.1096	0.5349	0.1097	0.9509	0.2781	0.1543
Lipid	Lysolipid	1-oleoylglycerophosphoethanolamine	LC/MS neg	35628		HMDB11506	1	1	1.63	3.15	1.48	1.27	0.76	1.89	0.0697	0.6902	0.0017	0.0028	0.322	0.3663	0.3222	0.3395	0.4109	0.406	0.1024	0.2886	0.3942	1	0.2003	1	0.0644	1	0.7214	1	0.1167	0.1176	0.3326	0.2331	0.0229	0.0167	0.1401	0.0804	0.008	0.0111	0.0009	0.0011	0.2041	0.0981	0.5334
Lipid	Monoacylglycerol	1-palmitoylglycerol (1-monopalmitin)	GC/MS	21127			1	1	1.43	2.09	1.53	1.15	0.92	0.92	0.1011	0.6902	0.0015	0.0025	0.0731	0.1451	0.6758	0.4926	0.6856	0.4828	0.5466	0.5621	0.6756	1	0.0797	1	0.1806	1	0.0412	1	0.1338	0.1297	0.14	0.1196	0.0023	0.0024	0.0181	0.0146	0.0681	0.0444	0.0089	0.0051	0.0169	0.0158	0.5494
Lipid	Lysolipid	1-palmitoylglycerophosphocholine	LC/MS pos	33955			0	-	2.83	0.93	1.44	1.48	1.2	1.32	0.0069	0.4961	0.7804	0.3544	0.5098	0.4774	0.781	0.5369	0.9884	0.5518	0.6458	0.5922	0.9296	1	0.9957	1	0.4393	1	0.7358	1	0.2696	0.2171	0.4695	0.3031	0.143	0.0757	0.152	0.0857	0.6004	0.2206	0.5967	0.1196	0.9938	0.2854	0.2351
Lipid	Lysolipid	1-palmitoylglycerophosphoethanolamine	LC/MS neg	35631		HMDB11503	1	1	1.64	3.05	1	0.84	0.52	1.06	0.3152	0.7357	0.0053	0.0068	0.8942	0.6382	0.9747	0.6031	0.0938	0.2334	0.7932	0.6528	0.5051	1	0.2289	1	0.164	1	0.7215	1	0.0179	0.0328	0.0656	0.0659	0.0007	0.0009	0.0088	0.008	0.5525	0.207	0.0008	0.001	0.1105	0.0617	0.9449
Lipid	Lysolipid	1-palmitoylglycerophosphoinositol*	LC/MS neg	35305			3		1.49	2.73	2.38	2.04	1.07	1.68	0.3138	0.7357	0.0863	0.0678	0.1175	0.1991	0.1648	0.2195	0.8658	0.5114	0.614	0.5879	0.7991	1	0.7099	1	0.2962	1	0.7673	1	0.9177	0.4885	0.9777	0.4879	0.1206	0.0643	0.1203	0.0706	0.2168	0.1029	0.0005	0.0007	0.5607	0.1926	0.6275
Lipid	Lysolipid	1-palmitoylplasmenylethanolamine*	LC/MS neg	39270			1	1	1.44	3.54	1.84	0.99	1.22	1.83	0.355	0.7489	0.0049	0.0064	0.2066	0.2791	0.7358	0.5206	0.8329	0.5051	0.147	0.3105	0.8497	1	0.5039	1	0.6782	1	0.8643	1	0.0238	0.0384	0.0271	0.0315	0.0075	0.0066	0.0439	0.031	0.0424	0.0317	0.105	0.0302	0.3803	0.1496	1.2396
Lipid	Monoacylglycerol	1-stearoylglycerol (1-monostearin)	GC/MS	21188	D01947		3		1.2	1.37	1.19	0.84	0.87	1.21	0.5668	0.7756	0.2889	0.1682	0.7754	0.5903	0.4119	0.3889	0.5726	0.4509	0.6018	0.5861	0.9437	1	0.2887	1	0.8852	1	0.8782	1	0.3578	0.2623	0.3364	0.2344	0.0584	0.0357	0.6198	0.2721	0.8285	0.2765	0.6156	0.1218	0.4819	0.1758	0.7994
Lipid	Lysolipid	1-stearoylglycerophosphocholine	LC/MS pos	33961			3		1.89	1.36	1.01	1.08	1.39	1.23	0.2954	0.7168	0.4922	0.2533	0.7571	0.5792	0.9173	0.5862	0.7139	0.4936	0.949	0.6927	0.7308	1	0.5673	1	0.5343	1	0.4901	1	0.9563	0.4983	0.9806	0.4879	0.6739	0.2639	0.9307	0.3663	0.6555	0.2364	0.9619	0.1709	0.9803	0.2833	0.4937
Lipid	Lysolipid	1-stearoylglycerophosphoethanolamine	LC/MS pos	34416		HMDB11130	3		1.57	1.18	1.12	0.73	0.94	1.07	0.2642	0.6902	0.7365	0.3414	0.7479	0.578	0.4681	0.4163	0.6021	0.4633	0.8524	0.6691	0.7833	1	0.7576	1	0.708	1	0.9375	1	0.6807	0.4106	0.2426	0.1847	0.4418	0.1874	0.3687	0.1765	0.7559	0.2608	0.9615	0.1709	0.6815	0.2199	0.56
Lipid	Lysolipid	1-stearoylglycerophosphoglycerol	LC/MS neg	34437			3		0.78	0.53	1.06	0.89	0.64	0.85	0.1656	0.6902	0.0915	0.0707	0.981	0.6585	0.6378	0.4744	0.2422	0.3489	0.8099	0.6562	0.782	1	0.8529	1	0.3905	1	0.9425	1	0.0975	0.1033	0.0792	0.0773	0.0659	0.0389	0.0932	0.0574	0.1133	0.0633	0.2377	0.057	0.7478	0.2316	2.1785
Lipid	Lysolipid	1-stearoylglycerophosphoinositol	LC/MS neg	19324			1	1	1.21	6.38	3.63	3.32	1.62	2.51	0.2778	0.6926	0.0009	0.0017	0.0346	0.0866	0.0145	0.0462	0.4058	0.406	0.2127	0.3611	0.7585	1	0.8913	1	0.3825	1	0.7448	1	0.0953	0.1015	0.1717	0.1406	0.0059	0.0052	0.0039	0.004	0.0206	0.0199	0.014	0.0073	0.2375	0.1101	0.847
Lipid	Ketone bodies	1,2-propanediol	GC/MS	38002	C00717,C02912,C00583,C01506,C02917	HMDB01881	0	-	2.14	3.21	2.02	1.74	0.88	0.72	0.0499	0.6902	4.2966e-05	0.0001	0.0198	0.0606	0.0301	0.0706	0.6044	0.4637	0.2061	0.3518	0.2256	1	0.5201	1	0.4417	1	0.3333	1	0.0001	0.0011	0.0007	0.0015	1.0993e-05	2.7224e-05	1.3644e-06	5.1466e-06	0.007	0.0102	0.0259	0.0109	0.0014	0.0025	0.5543
Carbohydrate	Glycolysis, gluconeogenesis, pyruvate metabolism	1,3-dihydroxyacetone	GC/MS	35963	C00184	HMDB01882	3		1.01	0.53	1.34	0.73	0.56	0.93	0.6472	0.7943	0.0929	0.0707	0.6181	0.532	0.4201	0.3929	0.0689	0.1995	0.9907	0.701	0.2456	1	0.2498	1	0.218	1	0.3822	1	0.3038	0.2339	0.5854	0.3577	0.1192	0.0637	0.3952	0.1863	0.3085	0.136	0.1056	0.0303	0.3153	0.1331	0.9531
Lipid	Long chain fatty acid	10-heptadecenoate (17:1n7)	LC/MS neg	33971			3		1.2	1.71	1.37	1.03	0.97	1.55	0.1118	0.6902	0.0579	0.05	0.3335	0.3715	0.745	0.5246	0.861	0.5106	0.1239	0.3037	0.7255	1	0.4708	1	0.5745	1	0.6324	1	0.4728	0.3181	0.3143	0.2243	0.0664	0.039	0.2528	0.1313	0.1694	0.0851	0.0225	0.0099	0.4948	0.1788	0.9911
Lipid	Long chain fatty acid	10-nonadecenoate (19:1n9)	LC/MS neg	33972			3		1.8	1.46	1.34	1.06	1.03	1.84	0.0718	0.6902	0.2541	0.1556	0.3763	0.4009	0.6583	0.4848	0.8749	0.5141	0.1276	0.3037	0.511	1	0.5345	1	0.4297	1	0.6565	1	0.5649	0.3621	0.934	0.4797	0.5103	0.2101	0.9283	0.3663	0.1922	0.0933	0.0786	0.0244	0.8317	0.2513	0.6692
Lipid	Bile acid metabolism	12-dehydrocholate	LC/MS neg	31887		HMDB00400	4		1.75	0.02	0.14	0.24	0.21	0.52	0.5103	0.7635	2.0198e-06	1.1895e-05	0.0011	0.0068	0.0054	0.0268	0.0187	0.0959	0.2956	0.4161	0.9828	1	0.2181	1	0.6939	1	0.6295	1	0.0115	0.024	5.0824e-06	2.7541e-05	3.0783e-05	6.322e-05	4.4894e-08	5.1355e-07	0.0058	0.0089	0.0005	0.0007	0.0002	0.0006	0.4729
Lipid	Fatty acid, oxidized	12,13-epoxy-9-keto-10(trans)-octadecenoate	LC/MS neg	39620			3		4.87	1.63	1.26	1.82	0.97	1.28	0.0514	0.6902	0.573	0.2833	0.6755	0.5499	0.1963	0.2493	0.4737	0.425	0.5553	0.5621	0.4281	1	0.9065	1	0.3166	1	0.3496	1	0.3559	0.2617	0.406	0.2697	0.7575	0.2867	0.1769	0.0973	0.0622	0.0422	0.0066	0.0044	0.0031	0.0048	0.1454
Lipid	Fatty acid, dihydroxy	12,13-hydroxyoctadec-9(Z)-enoate	LC/MS neg	38395	C14829	HMBD04705	3		0.92	0.73	0.78	0.85	1.09	0.82	0.6226	0.7943	0.135	0.0948	0.318	0.3631	0.3968	0.3808	0.9412	0.5423	0.4021	0.4853	0.3992	1	0.4007	1	0.0771	1	0.777	1	0.5899	0.3752	0.7355	0.4173	0.6183	0.246	0.6409	0.2781	0.5983	0.2204	0.4233	0.0919	0.1527	0.0789	1.3557
Lipid	Fatty acid, monohydroxy	13-HODE + 9-HODE	LC/MS neg	37752			3		1.12	0.73	0.79	0.88	0.91	0.95	0.4538	0.7635	0.0673	0.0561	0.1515	0.2324	0.3865	0.3752	0.5543	0.4458	0.9739	0.701	0.7393	1	0.909	1	0.5336	1	0.4594	1	0.9353	0.4936	0.2477	0.1868	0.4177	0.1818	0.0011	0.0013	0.7112	0.2511	0.0333	0.013	0.0413	0.0296	0.8015
Lipid	Fatty acid, branched	13-methylmyristic acid	GC/MS	38293			2	0	0.8	0.06	0.21	0.22	0.2	0.19	0.5986	0.7943	1.5669e-06	1.0807e-05	0.0004	0.003	0.0008	0.0076	0.0005	0.0074	0.0002	0.0044	0.8776	1	0.9358	1	0.5812	1	0.999	1	0.0279	0.0418	0.0085	0.0116	0.0673	0.0393	0.0354	0.0257	0.0001	0.0007	0.1493	0.0402	0.5748	0.1955	3.4325
Lipid	Fatty acid, monohydroxy	16-hydroxypalmitate	LC/MS neg	39609	C18218		1	0	0.92	0.49	0.86	1.13	1.03	1.17	0.4782	0.7635	0.0013	0.0022	0.4571	0.4507	0.5705	0.4533	0.7147	0.4936	0.4972	0.5283	0.1068	1	0.0423	1	0.1585	1	0.0878	1	0.434	0.2999	0.0972	0.0901	0.0213	0.0157	0.0254	0.0197	0.0662	0.0437	0.1072	0.0305	0.1079	0.0606	1.494
Amino acid	Phenylalanine & tyrosine metabolism	2-(4-hydroxyphenyl)propionate	GC/MS	35632	C03080		1	0	1.02	0	0.25	0.28	0.29	0.51	0.8737	0.8387	1.2389e-08	3.5439e-07	0.001	0.0064	0.0178	0.0505	0.0741	0.2121	0.4364	0.5033	0.9599	1	0.9111	1	0.8863	1	0.9467	1	5.4066e-05	0.0007	7.2179e-07	9.5567e-06	1.3656e-08	4.5994e-07	4.0478e-10	1.8585e-08	0.003	0.006	0.0007	0.0009	4.5691e-05	0.0002	1.1717
Amino acid	Lysine metabolism	2-aminoadipate	GC/MS	6146	C00956	HMDB00510	4		8.66	1.47	1.59	0.14	0.3	5.36	0.9308	0.8421	0.7438	0.344	0.5768	0.5101	0.0281	0.0671	0.6394	0.4707	0.1062	0.294	0.4196	1	0.0355	1	0.106	1	1	1	0.1495	0.1416	0.6592	0.386	0.2165	0.1045	0.0813	0.0514	0.7094	0.251	0.5287	0.1095	0.1133	0.0625	0.7949
Amino acid	Butanoate metabolism	2-aminobutyrate	GC/MS	1577	C02261	HMDB00650	3		1.28	0.69	0.56	0.51	0.69	0.81	0.5524	0.7717	0.4316	0.2309	0.0752	0.1474	0.0819	0.1338	0.3844	0.4009	0.5534	0.5621	0.6091	1	0.5733	1	0.6472	1	0.4558	1	0.581	0.3706	0.6695	0.3901	0.5882	0.2364	0.1972	0.1066	0.3456	0.1476	0.0988	0.0288	0.0912	0.0544	0.6071
Xenobiotics	Chemical	2-ethylhexanoate (isobar with 2-propylpentanoate)	LC/MS neg	35490			3		1.21	1.12	0.95	1	1.01	0.83	0.4259	0.7532	0.6787	0.3205	0.9242	0.6467	0.719	0.5144	0.881	0.5154	0.6137	0.5879	0.8297	1	0.6052	1	0.2107	1	0.3748	1	0.467	0.3168	0.7646	0.4277	0.3037	0.1371	0.9718	0.3773	0.6556	0.2364	0.1485	0.0402	0.869	0.2598	0.8266
Amino acid	Valine, leucine and isoleucine metabolism	2-hydroxy-3-methylvalerate	LC/MS neg	36746		HMDB00317	3		2.32	1.64	2.89	3.46	1.72	0.46	0.1606	0.6902	0.9358	0.3997	0.2208	0.2897	0.0616	0.1099	0.3517	0.3967	0.3931	0.485	0.5476	1	0.1223	1	0.0884	1	0.9515	1	0.5237	0.3456	0.8869	0.4635	0.1826	0.0929	0.1985	0.107	0.14	0.0757	0.0158	0.0078	0.374	0.1493	0.2721
Amino acid	Cysteine, methionine, SAM, taurine metabolism	2-hydroxybutyrate (AHB)	GC/MS	21044	C05984	HMDB00008	4		1.11	2.33	5.68	1.04	0.8	0.46	0.8679	0.8387	0.2954	0.1709	0.0412	0.1007	0.6724	0.4922	0.6272	0.4669	0.1219	0.3037	0.6577	1	0.9602	1	0.9442	1	0.5417	1	0.5616	0.3612	0.0785	0.077	0.0952	0.0525	0.0329	0.0244	0.3454	0.1476	0.0465	0.0167	0.2776	0.1212	0.655
Lipid	Fatty acid, dicarboxylate	2-hydroxyglutarate	GC/MS	37253	C02630	HMDB00606	4		0.89	1.35	4.36	1.27	1.14	1.18	0.2423	0.6902	0.3803	0.2086	0.0325	0.0824	0.9516	0.5951	0.7906	0.4988	0.8369	0.6591	0.2674	1	0.9411	1	0.8788	1	0.8455	1	0.046	0.059	0.3173	0.2247	0.2594	0.1207	0.3173	0.1569	0.0967	0.0576	0.8402	0.1531	0.5317	0.1866	4.1533
Lipid	Fatty acid, monohydroxy	2-hydroxypalmitate	LC/MS neg	35675			3		1.02	0.74	0.54	0.62	0.58	0.56	0.9137	0.8387	0.6851	0.3228	0.0563	0.1233	0.1534	0.2105	0.1215	0.2608	0.184	0.3378	0.4944	1	0.3105	1	0.5883	1	0.7321	1	0.3863	0.2766	0.8381	0.4509	0.535	0.2187	0.1146	0.0677	0.0006	0.0023	0.2281	0.0553	0.2399	0.1103	3.0458
Lipid	Fatty acid, monohydroxy	2-hydroxystearate	LC/MS neg	17945	C03045		3		1.06	1.77	1.79	1.3	1.5	1.11	0.9072	0.8387	0.1196	0.0868	0.1898	0.2654	0.5781	0.4542	0.429	0.416	0.8915	0.6753	0.7485	1	0.2418	1	0.5955	1	0.4009	1	0.9316	0.4927	0.8435	0.451	0.7042	0.2708	0.2075	0.1108	0.8595	0.2849	0.1655	0.0432	0.026	0.0212	1.3339
Lipid	Monoacylglycerol	2-linoleoylglycerol (2-monolinolein)	GC/MS	32536		HMDB11538	1	1	2.44	7.02	1.25	1.35	0.76	1.31	0.1727	0.6902	0.0011	0.0019	0.8377	0.6171	0.7014	0.5061	0.5404	0.4413	0.7108	0.6143	0.7987	1	0.1875	1	0.1628	1	0.2253	1	0.0002	0.0014	0.0281	0.0326	0.0011	0.0013	0.0188	0.015	0.1327	0.0728	0.0009	0.0011	0.0349	0.0261	0.3153
Lipid	Lysolipid	2-linoleoylglycerophosphocholine*	LC/MS pos	35257			3		1.61	0.39	1.49	2.05	1.69	2.43	0.1532	0.6902	0.4263	0.2295	0.5749	0.5098	0.4011	0.3824	0.7261	0.4942	0.5054	0.5328	0.6919	1	0.721	1	0.8008	1	0.9529	1	0.2319	0.1938	0.1093	0.0979	0.0699	0.0403	0.0741	0.0474	0.2195	0.1036	0.8933	0.16	0.5198	0.1837	0.3962
Lipid	Lysolipid	2-linoleoylglycerophosphoethanolamine*	LC/MS neg	36593			4		1.76	2.91	2.77	0.85	1.26	4.76	0.3632	0.7489	0.0298	0.0275	0.0427	0.1028	0.7338	0.5206	0.4299	0.416	0.0022	0.0289	0.6528	1	0.1594	1	0.8497	1	0.2315	1	0.4082	0.288	0.752	0.4227	0.0464	0.0295	0.6253	0.2732	0.0107	0.0133	0.0524	0.018	0.2164	0.1022	0.2594
Lipid	Monoacylglycerol	2-oleoylglycerol (2-monoolein)	GC/MS	35848			1	1	1.52	3.49	0.82	1.84	0.68	1.24	0.4089	0.7506	0.0306	0.0281	0.4338	0.4372	0.5086	0.4312	0.1222	0.2608	0.9827	0.701	0.4472	1	0.4379	1	0.1433	1	0.675	1	0.0124	0.0252	0.4248	0.2789	0.0145	0.0113	0.0412	0.0293	0.4806	0.1874	0.4693	0.0995	0.0798	0.049	0.168
Lipid	Lysolipid	2-oleoylglycerophosphocholine*	LC/MS pos	35254			4		1.93	0.81	1.46	1.55	3.62	6.03	0.0815	0.6902	0.7172	0.334	0.383	0.403	0.3089	0.3327	0.0151	0.0889	0.0011	0.0162	0.8128	1	0.8386	1	0.2362	1	0.2362	1	0.1648	0.1523	0.1024	0.0935	0.0214	0.0157	0.0005	0.0007	0.0318	0.0269	0.7631	0.1421	0.0796	0.049	0.2648
Xenobiotics	Food component/Plant	2-oxindole-3-acetate	LC/MS pos	40479			1	0	1.49	0.29	0.93	1.34	1.29	1.37	0.1447	0.6902	0.0054	0.0068	0.3694	0.3962	0.5004	0.4279	0.5744	0.451	0.5574	0.5622	0.6166	1	0.8175	1	0.6861	1	0.7787	1	0.0013	0.0047	5.5019e-06	2.9138e-05	4.0438e-06	1.1741e-05	6.4189e-06	1.6478e-05	0.9671	0.3094	0.025	0.0106	0.0366	0.0269	0.7458
Lipid	Lysolipid	2-palmitoylglycerophosphocholine*	LC/MS pos	35253			0	-	3.27	1.49	1.9	1.81	1.55	1.25	0.0071	0.4961	0.1709	0.114	0.2623	0.3287	0.2431	0.2839	0.7241	0.4942	0.6814	0.6039	0.371	1	0.773	1	0.1989	1	0.1976	1	0.3424	0.2546	0.8807	0.4623	0.5803	0.2338	0.5289	0.2379	0.0993	0.0585	0.6489	0.1258	0.9525	0.2781	0.2382
Lipid	Lysolipid	2-palmitoylglycerophosphoethanolamine*	LC/MS neg	35688			4		1.51	2.58	1.1	0.93	0.54	1.03	0.2604	0.6902	0.0166	0.0174	0.7684	0.5864	0.8919	0.5781	0.0603	0.1845	0.9938	0.701	0.9082	1	0.6806	1	0.1291	1	0.8923	1	0.0087	0.0191	0.0058	0.0086	0.0006	0.0008	0.0011	0.0014	0.8265	0.2764	0.0023	0.0023	0.072	0.0462	0.8335
Lipid	Lysolipid	2-stearoylglycerophosphocholine*	LC/MS pos	35255			3		1.84	2.05	0.94	0.99	1.97	1.7	0.0786	0.6902	0.2715	0.1618	0.9113	0.6429	0.937	0.5923	0.3135	0.3833	0.623	0.5879	0.2912	1	0.1674	1	0.5147	1	0.4159	1	0.8828	0.4762	0.5655	0.3482	0.4275	0.1841	0.7506	0.3139	0.2913	0.1299	0.6967	0.1332	0.9708	0.2811	0.3571
Cofactors and vitamins	Pantothenate and CoA metabolism	2,3-dihydroxyisovalerate	GC/MS	38276	C04039		3		2.19	1.15	2.14	2.25	0.45	0.38	0.2573	0.6902	0.9777	0.4087	0.4147	0.4247	0.9857	0.6033	0.1618	0.3104	0.219	0.3664	0.6807	1	0.2718	1	0.1596	1	0.6359	1	0.0999	0.1041	0.1097	0.0979	0.8197	0.3054	0.3761	0.1791	0.2268	0.1058	0.1245	0.0349	0.4691	0.1732	0.4968
Nucleotide	Purine metabolism, adenine containing	2'-deoxyadenosine	LC/MS pos	1553	C00559	HMDB00101	2	0	1.32	0.3	0.51	0.46	0.44	0.33	0.8792	0.8387	0.0004	0.0009	0.0152	0.0497	0.0148	0.0462	0.0069	0.0495	0.0004	0.0085	0.4664	1	0.5104	1	0.3857	1	0.8901	1	0.282	0.2207	0.2476	0.1868	0.6985	0.2698	0.8392	0.3419	0.0015	0.0041	0.8624	0.1555	0.0292	0.0227	3.445
Nucleotide	Pyrimidine metabolism, cytidine containing	2'-deoxycytidine	LC/MS pos	15949	C00881	HMDB00014	4		1.25	0.57	0.7	0.79	1.43	1.56	0.4313	0.7562	0.0293	0.0275	0.0707	0.1421	0.1902	0.2437	0.1869	0.3257	0.049	0.2236	0.433	1	0.1937	1	0.4202	1	0.3667	1	0.1141	0.1154	0.0044	0.007	0.0019	0.0021	0.0002	0.0004	0.4832	0.1879	0.0469	0.0167	0.028	0.0221	1.3739
Nucleotide	Purine metabolism, guanine containing	2'-deoxyguanosine	LC/MS neg	1411	C00330	HMDB00085	3		0.84	0.95	0.69	0.86	0.92	1.14	0.6346	0.7943	0.7902	0.3572	0.1915	0.2666	0.6095	0.4681	0.6437	0.4707	0.6489	0.5926	0.9351	1	0.3048	1	0.9918	1	0.547	1	0.039	0.0535	0.6335	0.3779	0.3667	0.1608	0.5402	0.2417	0.05	0.0354	0.0816	0.0249	0.0758	0.0474	2.5611
Nucleotide	Purine metabolism, (hypo)xanthine/inosine containing	2'-deoxyinosine	LC/MS neg	15076	C05512	HMDB00071	4		0.64	0.47	0.59	0.44	0.68	0.92	0.0507	0.6902	0.01	0.012	0.0454	0.106	0.0068	0.0316	0.1489	0.2937	0.6226	0.5879	0.4382	1	0.8538	1	0.1852	1	0.0216	1	0.7332	0.4265	0.9316	0.4795	0.6733	0.2639	0.4823	0.2207	0.0008	0.0024	0.0358	0.0138	0.5095	0.1822	3.2948
Lipid	Sterol/Steroid	24(S)-hydroxycholesterol	GC/MS	36866	C13550	HMDB01419	4		1.72	0.2	0.71	1.89	3.1	3.49	0.4755	0.7635	0.1389	0.0966	0.699	0.5562	0.2765	0.3048	0.1001	0.2391	0.019	0.1423	0.7492	1	0.6384	1	0.9544	1	0.6459	1	0.0418	0.055	0.0029	0.0048	3.8351e-05	7.3955e-05	6.296e-06	1.639e-05	0.1486	0.0789	0.0067	0.0044	0.0138	0.0141	0.4272
Amino acid	Phenylalanine & tyrosine metabolism	3-(3-hydroxyphenyl)propionate	GC/MS	35635	C11457	HMDB00375	4		1.97	0.01	0.24	0.35	0.57	0.35	0.3269	0.7453	0.0039	0.0054	0.026	0.0711	0.0165	0.0485	0.0393	0.1485	0.0609	0.2364	0.9742	1	0.8854	1	0.7468	1	0.6394	1	0.0812	0.0884	0.1364	0.1169	0.0128	0.0102	0.0023	0.0026	0.0303	0.026	0.4479	0.096	0.2118	0.101	1.2186
Amino acid	Phenylalanine & tyrosine metabolism	3-(4-hydroxyphenyl)lactate	LC/MS neg	32197	C03672	HMDB00755	3		0.82	2.25	5.45	3	0.9	0.39	0.9136	0.8387	0.322	0.1832	0.27	0.3348	0.5142	0.4334	0.5501	0.4451	0.1457	0.3105	0.8418	1	0.1909	1	0.3029	1	0.8151	1	0.8987	0.4805	0.0239	0.0283	0.0007	0.0009	0.0043	0.0044	0.9072	0.295	0.0092	0.0053	0.3327	0.1379	0.7065
Amino acid	Phenylalanine & tyrosine metabolism	3-(4-hydroxyphenyl)propionate	GC/MS	39587	C01744	HMDB02199	3		1.63	1.44	2.66	2.82	1.83	2.17	0.3275	0.7453	0.6052	0.2948	0.1798	0.2607	0.3382	0.3463	0.7387	0.4962	0.6108	0.5879	0.7822	1	0.9857	1	0.4995	1	0.5814	1	0.4009	0.2837	0.4978	0.3147	0.493	0.2039	0.4434	0.2054	0.1487	0.0789	0.7127	0.1348	0.7123	0.226	0.6702
Lipid	Carnitine metabolism	3-dehydrocarnitine*	LC/MS pos	32654	C02636	HMDB12154	2	0	1.33	0.1	0.11	0.1	0.19	0.44	0.1022	0.6902	6.4429e-06	3.2253e-05	1.0574e-05	0.0002	6.7073e-06	0.0002	3.1844e-05	0.0009	0.0034	0.043	0.7605	1	0.9253	1	0.8978	1	0.9667	1	0.81	0.4591	0.9067	0.4708	0.4243	0.1841	0.0108	0.0093	0.0003	0.0013	0.0458	0.0166	0.0001	0.0004	1.1538
Lipid	Bile acid metabolism	3-dehydrocholate	LC/MS neg	31900		HMDB00502	4		1.17	0.02	0.26	0.23	0.12	0.52	0.8646	0.8387	1.6191e-06	1.0807e-05	0.0019	0.0102	0.0029	0.0163	0.0051	0.0426	0.2482	0.3866	0.7381	1	0.4559	1	0.6944	1	0.8385	1	0.0206	0.0348	0.0002	0.0004	0.0003	0.0005	3.0466e-06	9.3986e-06	0.002	0.0047	0.0085	0.005	0.0019	0.0033	0.9372
Lipid	Mevalonate metabolism	3-hydroxy-3-methylglutarate	GC/MS	531	C03761	HMDB00355	4		0.83	1.9	6.65	7.94	1.73	1.97	0.9617	0.8468	0.5926	0.2901	0.0301	0.0778	0.0188	0.0517	0.4024	0.4042	0.6352	0.5918	0.6022	1	0.6022	1	0.5516	1	0.9598	1	0.1941	0.1709	0.1266	0.111	0.2288	0.1094	0.8845	0.3568	0.0101	0.0128	0.7864	0.1452	0.7256	0.228	0.4813
Lipid	Ketone bodies	3-hydroxybutyrate (BHBA)	GC/MS	542	C01089	HMDB00357	3		2.49	1.09	4.66	2.18	2.67	1.67	0.0537	0.6902	0.9551	0.4046	0.08	0.1529	0.3081	0.3327	0.3869	0.4009	0.3628	0.4652	0.882	1	0.6995	1	0.2793	1	0.4317	1	0.0326	0.047	0.0635	0.0647	0.0103	0.0086	0.025	0.0195	0.0692	0.0449	0.1915	0.0482	0.6262	0.2094	0.3885
Amino acid	Phenylalanine & tyrosine metabolism	3-hydroxyphenylacetate	GC/MS	1413	C05593	HMDB00440	2	0	1.33	0.22	0.16	0.17	0.15	0.2	0.5881	0.7928	8e-15	1.645e-12	0	3.5e-14	0	0	0	0	2e-15	5.63e-13	0.2071	1	0.1957	1	0.0171	1	0.6668	1	1	0.5081	1	0.4944	0.6843	0.2655	1	0.3835	2.5726e-10	3.9233e-08	0.1647	0.0432	0.2806	0.1221	1.1214
Xenobiotics	Chemical	3-hydroxypyridine	GC/MS	21169			3		1.01	0.98	1.26	1.19	1.15	1.17	0.7826	0.8239	0.8623	0.3795	0.2153	0.2848	0.3884	0.3752	0.7419	0.4962	0.4163	0.4907	0.1344	1	0.4733	1	0.1704	1	0.272	1	0.678	0.4106	0.805	0.4414	0.1821	0.0929	0.7178	0.3043	0.2441	0.1128	0.358	0.0804	0.9464	0.2781	1.1199
Amino acid	Valine, leucine and isoleucine metabolism	3-methyl-2-oxobutyrate	LC/MS neg	21047	C00141	HMDB00019	1	0	0.68	0.46	1.12	1.4	1.29	0.9	0.5561	0.7717	0.0294	0.0275	0.9381	0.6517	0.4751	0.4183	0.4739	0.425	0.5741	0.5739	0.6378	1	0.7145	1	0.9723	1	0.9077	1	0.0399	0.054	0.004	0.0065	0.0008	0.001	0.0347	0.0255	0.4855	0.1879	0.2852	0.0665	0.4381	0.1666	1.5141
Amino acid	Valine, leucine and isoleucine metabolism	3-methyl-2-oxovalerate	LC/MS neg	15676	C00671	HMDB03736	1	0	0.49	0.31	1.2	1.61	1.55	1.13	0.3439	0.7453	0.0012	0.0021	0.7439	0.5779	0.3446	0.3503	0.1804	0.3209	0.9069	0.679	0.4335	1	0.4012	1	0.4955	1	0.5428	1	0.0017	0.0054	0.0002	0.0006	2.5477e-05	5.572e-05	0.0017	0.0019	0.8947	0.2928	0.3572	0.0804	0.0436	0.0306	2.1198
Amino acid	Phenylalanine & tyrosine metabolism	3-phenylpropionate (hydrocinnamate)	LC/MS neg	15749	C05629	HMDB00764	2	0	0.66	0.02	0.03	0.12	0.22	0.24	0.308	0.7273	0.0002	0.0005	0.0006	0.0042	0.0009	0.0079	0.008	0.0547	0.0172	0.1323	0.9176	1	0.886	1	0.8279	1	0.924	1	0.4402	0.3011	0.2618	0.1944	0.0007	0.0009	0.0003	0.0005	0.003	0.006	0.018	0.0084	0.1474	0.077	4.1634
Xenobiotics	Benzoate metabolism	3,4-dihydroxybenzoate	GC/MS	18292	C00230	HMDB01856	4		1.04	0.3	11.19	13.1	10.87	8.59	0.8562	0.8387	0.2112	0.1356	0.0783	0.1512	0.0315	0.0721	0.0381	0.1471	0.1313	0.3059	0.1631	1	0.4297	1	0.8537	1	0.8047	1	0.0189	0.0331	0.0003	0.0007	2.9886e-05	6.2136e-05	0.0006	0.0008	0.0348	0.0284	0.1507	0.0405	0.0289	0.0226	0.4259
Amino acid	Phenylalanine & tyrosine metabolism	3,4-dihydroxyphenylacetate	GC/MS	18296	C01161	HMDB01336	4		3.49	0.77	2.32	8.03	3.38	5.16	0.078	0.6902	0.7785	0.3543	0.4496	0.446	0.0179	0.0505	0.033	0.1396	0.0194	0.1423	0.8022	1	0.786	1	0.6506	1	0.605	1	0.0732	0.0818	0.001	0.0021	0.0001	0.0002	3.8708e-05	7.9491e-05	0.0122	0.0139	0.0505	0.0176	0.0548	0.0368	0.1207
Amino acid	Guanidino and acetamido metabolism	4-guanidinobutanoate	LC/MS pos	15681	C01035	HMDB03464	4		0.87	3.43	4.06	2.67	2.05	2.38	0.7128	0.823	0.0256	0.0249	0.007	0.0274	0.0383	0.0807	0.1086	0.2464	0.0836	0.2665	0.3858	1	0.5437	1	0.5046	1	0.4365	1	0.966	0.5022	0.2086	0.1637	0.5645	0.228	0.8977	0.3607	0.0217	0.0208	0.2033	0.0508	0.5325	0.1866	0.5815
Xenobiotics	Benzoate metabolism	4-hydroxybenzoate	GC/MS	21133	C00156	HMDB00500	4		1.1	0.91	1.6	2.45	1.52	2.94	0.7593	0.823	0.76	0.3498	0.1666	0.2483	0.0088	0.0365	0.3228	0.3853	0.001	0.0162	0.5338	1	0.3646	1	0.881	1	0.0736	1	0.1989	0.1729	0.0128	0.0162	0.0662	0.039	0.0278	0.0211	0.0017	0.0043	0.0729	0.023	0.0114	0.0125	0.6324
Amino acid	Phenylalanine & tyrosine metabolism	4-hydroxycinnamate	LC/MS neg	36770	C00811	HMDB02035	3		1.77	1.46	1.1	1.4	0.74	0.94	0.6495	0.7943	0.7057	0.3317	0.9493	0.6523	0.6304	0.4733	0.2826	0.3732	0.7791	0.6484	0.6201	1	0.6624	1	0.675	1	0.9876	1	0.2094	0.1799	0.6279	0.376	0.2069	0.1016	0.4134	0.1935	0.7186	0.2525	0.7035	0.1339	0.551	0.1916	1.4826
Amino acid	Phenylalanine & tyrosine metabolism	4-hydroxyphenylacetate	GC/MS	541	C00642	HMDB00020	1	0	0.91	0.05	0.29	0.29	0.74	0.51	0.5256	0.7641	5.3321e-05	0.0002	0.0031	0.0149	0.0228	0.0582	0.2749	0.3732	0.1106	0.2947	0.7214	1	0.917	1	0.8478	1	0.7796	1	0.0267	0.0414	0.005	0.0077	0.0001	0.0002	0.0001	0.0002	0.0029	0.006	0.1576	0.0421	0.185	0.0905	3.2098
Amino acid	Valine, leucine and isoleucine metabolism	4-methyl-2-oxopentanoate	LC/MS neg	22116	C00233	HMDB00695	1	0	0.6	0.3	1.09	1.48	1.38	1.06	0.437	0.7629	0.0004	0.0008	0.8989	0.6382	0.4231	0.3931	0.2837	0.3732	0.957	0.6954	0.464	1	0.407	1	0.6053	1	0.5751	1	0.0006	0.0027	7.2412e-05	0.0002	5.8958e-06	1.5514e-05	0.0005	0.0007	0.2995	0.1328	0.2151	0.0529	0.0308	0.0235	1.8837
Amino acid	Urea cycle; arginine-, proline-, metabolism	5-aminovalerate	GC/MS	18319	C00431	HMDB03355	1	0	2.29	0.03	2.69	3.93	5.5	2.61	0.1836	0.6902	0.0003	0.0007	0.4773	0.4612	0.3612	0.3595	0.1744	0.3209	0.6145	0.5879	0.8508	1	0.9432	1	0.7729	1	0.9553	1	0.001	0.0039	1.3663e-06	1.1789e-05	6.3614e-07	3.0608e-06	3.7868e-06	1.1109e-05	0.3106	0.1361	0.0244	0.0105	0.0023	0.0038	0.2197
Amino acid	Tryptophan metabolism	5-hydroxyindoleacetate	GC/MS	437	C05635	HMDB00763	3		1.87	0.43	0.61	0.58	1.4	1.35	0.4443	0.7635	0.09	0.0704	0.2964	0.3519	0.2043	0.2559	0.4804	0.425	0.655	0.5944	0.4071	1	0.5213	1	0.5846	1	0.5499	1	0.048	0.06	0.1477	0.1248	0.0004	0.0005	0.0008	0.001	0.4852	0.1879	0.0134	0.0071	0.2893	0.1249	0.9451
Amino acid	Glutathione metabolism	5-oxoproline	LC/MS neg	1494	C01879	HMDB00267	1	1	3	6.01	7.56	3.17	1.42	1.09	0.3958	0.7506	0.0013	0.0021	0.0096	0.0356	0.2199	0.2693	0.7377	0.4962	0.9231	0.6855	0.4696	1	0.7136	1	0.8732	1	0.5312	1	0.0484	0.0602	0.0012	0.0023	7.0449e-05	0.0001	2.9079e-06	9.3986e-06	0.0593	0.0407	0.0033	0.0026	0.0592	0.0392	0.936
Lipid	Sterol/Steroid	5alpha-pregnan-3beta,20alpha-diol disulfate	LC/MS neg	37198			4		0.83	4.26	1.87	2.04	5.92	4.2	0.742	0.823	0.0906	0.0706	0.478	0.4612	0.1836	0.2375	0.0407	0.1485	0.141	0.3105	0.1569	1	0.5204	1	0.5521	1	0.5913	1	0.653	0.4038	0.9627	0.4879	0.8681	0.3172	0.8645	0.3496	0.0775	0.0487	0.8515	0.1538	0.2465	0.1115	0.5021
Lipid	Bile acid metabolism	6-beta-hydroxylithocholate	LC/MS neg	36807	C15515	HMDB00811	2	0	1.39	0.03	0.08	0.09	0.14	0.13	0.3648	0.7489	1.5825e-05	6.2132e-05	9.1046e-05	0.0012	4.0931e-05	0.0006	0.0009	0.0104	0.0011	0.0162	0.8519	1	0.6127	1	0.9435	1	0.8895	1	0.2238	0.1903	0.2192	0.1702	0.024	0.0172	0.0354	0.0257	0.0005	0.0019	0.2915	0.0678	0.4728	0.174	1.5567
Cofactors and vitamins	Nicotinate and nicotinamide metabolism	6-hydroxynicotinate	GC/MS	27680	C01020	HMDB02658	4		1.2	0.27	2.16	11.59	13.16	9.6	0.5369	0.7702	0.0042	0.0057	0.0832	0.1563	1.9785e-06	6.3928e-05	7.5176e-07	5.003e-05	1.0797e-06	6.0807e-05	0.0905	1	0.0029	0.7082	0.0029	1	0.0324	1	0.0003	0.0015	1.6221e-08	3.8658e-06	4.4834e-09	3.6913e-07	9.7111e-11	1.1012e-08	0.0002	0.0012	0.003	0.0025	3.4352e-08	4.7549e-06	0.384
Xenobiotics	Food component/Plant	6,7,4'-trihydroxyisoflavone	LC/MS pos	37113	C14314		4		1.87	0.3	1.46	4.05	4.91	2.57	0.141	0.6902	0.0247	0.0242	0.7924	0.599	0.011	0.0397	0.0003	0.0045	0.0375	0.1978	0.7962	1	0.4822	1	0.1626	1	0.8777	1	0.0324	0.0469	4.9581e-06	2.7541e-05	7.917e-07	3.6034e-06	3.0511e-06	9.3986e-06	0.003	0.006	0.0853	0.0259	0.0002	0.0005	0.198
Lipid	Bile acid metabolism	7-ketodeoxycholate	GC/MS	31904		HMDB00391	4		0.94	1.02	0.63	0.47	0.88	0.67	0.5055	0.7635	0.9436	0.4011	0.1074	0.1862	0.0023	0.0144	0.5543	0.4458	0.1461	0.3105	0.1865	1	0.0094	1	0.672	1	0.237	1	0.824	0.4599	0.824	0.4463	0.824	0.3061	0.824	0.3377	0.0248	0.0227	0.3989	0.0873	0.3279	0.1371	0.7549
Nucleotide	Purine metabolism, guanine containing	7-methylguanine	LC/MS neg	35114	C02242	HMDB00897	2	1	1	1.97	1.69	1.67	2.22	2.73			2.3834e-06	1.3257e-05	0.0001	0.0015	0.0002	0.0026	2.1087e-07	1.8711e-05	2.9776e-10	5.0306e-08	1	1	1	1	1	1	1	1	0.166	0.1528	0.1244	0.1094	0.4152	0.1811	0.0041	0.0041	4.6739e-08	2.3759e-06	0.0187	0.0087	0.0187	0.017	0.4645
Lipid	Bile acid metabolism	7,12-diketolithocholate	LC/MS pos	32323			0	-	4.3	0.09	0.34	0.35	0.29	0.3	0.0198	0.6756	0.0003	0.0008	0.0228	0.0658	0.0177	0.0505	0.0506	0.1662	0.035	0.1877	0.4228	1	0.6204	1	0.9933	1	0.4842	1	0.2053	0.1771	0.0049	0.0076	0.0047	0.0044	0.0006	0.0008	0.025	0.0227	0.0305	0.0124	0.0028	0.0045	0.2291
Lipid	Carnitine metabolism	acetylcarnitine	LC/MS pos	32198	C02571	HMDB00201	4		0.88	1.61	6.36	8.69	7.81	6.88	0.805	0.8303	0.5323	0.2671	0.0203	0.0607	0.0021	0.014	0.0065	0.0481	0.0083	0.0803	0.5142	1	0.4209	1	0.7545	1	0.7693	1	0.0844	0.0915	0.0058	0.0086	0.0051	0.0047	0.007	0.0067	0.0046	0.0077	0.7562	0.1411	0.27	0.1186	0.629
Nucleotide	Purine metabolism, adenine containing	adenine	LC/MS pos	554	C00147	HMDB00034	2	0	0.6	0.02	0.15	0.07	0.12	0.07	0.4439	0.7635	2.659e-11	2.6621e-09	1.5938e-05	0.0003	3.1133e-08	3.4293e-06	7.4159e-06	0.0003	7.6154e-08	6.433e-06	0.6938	1	0.9857	1	0.4758	1	0.9312	1	1.9512e-05	0.0004	0.0067	0.0094	0.0002	0.0003	0.0034	0.0036	7.774e-06	0.0002	0.0522	0.018	0.0429	0.0305	16.5773
Nucleotide	Purine metabolism, adenine containing	adenosine	LC/MS pos	555	C00212	HMDB00050	4		1.74	0.62	0.4	0.2	0.34	0.46	0.626	0.7943	0.133	0.0944	0.004	0.0181	7.9835e-07	3.3263e-05	0.0003	0.0045	0.0271	0.1633	0.2296	1	0.0014	0.6775	0.0572	1	0.4182	1	1	0.5081	1	0.4944	1	0.3494	0.7738	0.3192	2.6258e-08	2.0022e-06	0.0168	0.008	0.012	0.0131	2.1574
Nucleotide	Purine metabolism, adenine containing	adenosine 3'-monophosphate (3'-AMP)	LC/MS neg	35142	C01367	HMDB03540	1	0	1.08	0.57	1.1	1.4	1.19	1.54	0.486	0.7635	0.0244	0.0241	0.6234	0.532	0.1153	0.1738	0.4433	0.4199	0.0525	0.2341	0.0323	1	0.017	1	0.0146	1	0.0075	0.9005	0.8307	0.4601	0.2574	0.1917	0.9399	0.3332	0.2588	0.134	0.1385	0.0755	0.2455	0.0587	0.1193	0.065	2.6184
Lipid	Long chain fatty acid	adrenate (22:4n6)	LC/MS neg	32980	C16527	HMDB02226	3		1.32	1.59	1.07	0.89	0.93	0.98	0.1054	0.6902	0.1212	0.0876	0.9984	0.6587	0.6182	0.4706	0.5563	0.4461	0.8667	0.6695	0.9638	1	0.2509	1	0.706	1	0.5209	1	0.0542	0.0645	0.2988	0.2157	0.0278	0.0193	0.1839	0.1009	0.6759	0.2419	0.5365	0.1097	0.5474	0.1909	0.976
Amino acid	Polyamine metabolism	agmatine	GC/MS	15496	C00179	HMDB01432	1	1	0.34	20.58	12.28	22.88	8.68	2.21	0.6378	0.7943	0.0111	0.0129	0.0269	0.0724	0.0331	0.0752	0.3989	0.4039	0.2757	0.405	0.8453	1	0.7649	1	0.3279	1	0.4961	1	0.8242	0.4599	0.2996	0.2157	0.2862	0.131	0.2513	0.1308	0.011	0.0134	0.3753	0.0829	0.6593	0.2168	0.5189
Amino acid	Alanine and aspartate metabolism	alanine	GC/MS	1126	C00041	HMDB00161	4		0.92	1	1.4	1.71	1.22	1.1	0.897	0.8387	0.8751	0.3843	0.1397	0.2274	0.0131	0.0432	0.4423	0.4199	0.6842	0.6039	0.3409	1	0.1718	1	0.3675	1	0.3042	1	0.435	0.2999	0.1212	0.1073	0.9366	0.3327	0.4656	0.2146	0.0259	0.0233	5.3609e-06	2.6777e-05	0.2896	0.1249	0.7898
Peptide	Dipeptide	alanylalanine	LC/MS pos	15129	C00993	HMDB03459	4		0.84	0.47	1.64	2.32	1.81	2.05	0.255	0.6902	0.0254	0.0248	0.1896	0.2654	0.0369	0.0794	0.1092	0.2464	0.0265	0.1633	0.4548	1	0.1607	1	0.2159	1	0.0574	1	0.0019	0.0058	0.0018	0.0032	0.005	0.0046	0.0084	0.0077	0.0032	0.0062	0.6398	0.1243	0.0159	0.0152	1.0056
Peptide	Dipeptide	alanylarginine	LC/MS neg	37096			1	0	1.28	0.17	1.43	1.27	1.71	1.19	0.7853	0.8247	0.0296	0.0275	0.4967	0.4724	0.938	0.5923	0.677	0.4807	0.5252	0.5486	0.6934	1	0.4051	1	0.7361	1	0.5448	1	0.1317	0.1285	0.0922	0.0876	0.0035	0.0033	0.0044	0.0044	0.8712	0.2879	0.6385	0.1243	0.1005	0.0576	0.5073
Peptide	Dipeptide	alanylasparagine	GC/MS	37099			1	0	0.58	0.23	0.97	1.48	2.53	1.99	0.4018	0.7506	0.0106	0.0124	0.8159	0.6106	0.4549	0.4095	0.0917	0.2311	0.2185	0.3664	0.4533	1	0.2713	1	0.0723	1	0.0992	1	0.0262	0.0411	0.0029	0.0048	0.0012	0.0014	0.0041	0.0042	0.2647	0.1194	0.6126	0.1218	0.0051	0.0074	0.7198
Peptide	Dipeptide	alanylglutamine	LC/MS neg	37106			1	0	0.96	0.32	1.45	1.8	1.62	1.98	0.7439	0.823	0.0021	0.0032	0.4881	0.4682	0.2283	0.2721	0.4852	0.425	0.1748	0.331	0.3299	1	0.2511	1	0.5563	1	0.2217	1	0.0003	0.0015	6.2418e-05	0.0002	4.4525e-05	8.3632e-05	4.4814e-05	8.9063e-05	0.1134	0.0633	0.1071	0.0305	0.0001	0.0004	0.796
Peptide	Dipeptide	alanylisoleucine	LC/MS pos	37118			3		1.16	0.5	1.61	2.41	1.54	1.89	0.5819	0.7895	0.1293	0.0921	0.2989	0.3519	0.0669	0.1151	0.3864	0.4009	0.2347	0.3795	0.5646	1	0.3928	1	0.9579	1	0.3843	1	0.0121	0.0251	0.0019	0.0033	0.0031	0.0031	0.0207	0.0164	0.0459	0.0335	0.0808	0.0248	0.0334	0.0253	0.6057
Peptide	Dipeptide	alanylleucine	LC/MS pos	37093			1	0	0.88	0.35	0.88	1.22	1.15	1.37	0.5566	0.7717	0.0002	0.0006	0.5415	0.494	0.5305	0.4356	0.7684	0.4986	0.3736	0.4729	0.7955	1	0.5291	1	0.5899	1	0.3823	1	0.0002	0.0013	4.0697e-06	2.487e-05	1.1422e-05	2.7878e-05	4.0323e-06	1.1292e-05	0.4795	0.1874	0.0087	0.0051	4.0852e-05	0.0002	0.9644
Peptide	Dipeptide	alanylmethionine	LC/MS pos	37065			1	0	0.93	0.15	0.72	0.9	1.28	1.37	0.9119	0.8387	3.7908e-07	3.7953e-06	0.1368	0.225	0.8072	0.5523	0.6226	0.4669	0.3974	0.485	0.7662	1	0.7443	1	0.6371	1	0.6585	1	1.0882e-05	0.0003	6.9042e-08	4.2622e-06	6.5757e-09	3.6913e-07	1.3395e-09	3.5368e-08	0.7928	0.2686	0.0035	0.0027	1.2055e-06	8.1595e-05	0.9634
Peptide	Dipeptide	alanylphenylalanine	LC/MS pos	38679			1	0	0.85	0.18	0.85	1.14	1.25	1.45	0.9214	0.8402	2.7492e-05	9.886e-05	0.2891	0.3464	0.8455	0.5624	0.833	0.5051	0.4749	0.516	0.7407	1	0.6868	1	0.9404	1	0.6213	1	0.0002	0.0013	1.3096e-06	1.1789e-05	2.6017e-07	1.8129e-06	2.1735e-07	1.2173e-06	0.8445	0.2812	0.0075	0.0046	2.5255e-05	0.0002	0.8156
Peptide	Dipeptide	alanylthreonine	LC/MS pos	37085			3		0.99	0.66	1.37	1.61	1.46	1.72	0.8583	0.8387	0.1609	0.1089	0.2971	0.3519	0.11	0.1674	0.2417	0.3489	0.0681	0.2476	0.7399	1	0.3316	1	0.5309	1	0.1336	1	0.006	0.0147	0.0086	0.0116	0.0113	0.0092	0.026	0.0201	0.0501	0.0354	0.147	0.0399	0.0539	0.0366	0.8961
Peptide	Dipeptide	alanyltyrosine	LC/MS pos	37098			1	0	0.82	0.27	0.99	1.22	1.22	1.59	0.8055	0.8303	0.0001	0.0004	0.7533	0.5792	0.5834	0.456	0.6829	0.4822	0.2722	0.4016	0.5018	1	0.4986	1	0.5874	1	0.2719	1	0.0002	0.0014	5.8922e-06	2.9878e-05	5.7534e-06	1.5514e-05	3.9454e-06	1.125e-05	0.4968	0.1894	0.0431	0.0158	0.0001	0.0004	0.9016
Peptide	Dipeptide	alanylvaline	LC/MS pos	37084			4		1.24	0.63	1.65	2.29	1.36	1.59	0.3791	0.7506	0.2356	0.1474	0.2023	0.2757	0.0422	0.0851	0.4732	0.425	0.2517	0.3866	0.3832	1	0.2261	1	0.9389	1	0.3705	1	0.045	0.058	0.0117	0.0151	0.0109	0.0089	0.0705	0.0457	0.0304	0.026	0.0379	0.0144	0.0248	0.0204	0.5503
Nucleotide	Purine metabolism, urate metabolism	allantoin	GC/MS	1107	C02350	HMDB00462	3		0.14	2.18	5.49	4.27	0.14	2.35	0.4226	0.7506	0.5559	0.2783	0.2008	0.2757	0.1597	0.2159	0.0836	0.2204	0.599	0.585	0.0595	1	0.0595	1	0.6983	1	0.0595	1	0.0688	0.0777	0.0956	0.0893	0.0012	0.0014	0.0073	0.0069	0.4105	0.1665	0.0667	0.0215	0.354	0.1446	1.058
Peptide	Dipeptide	alpha-glutamylalanine	LC/MS pos	41369			4		0.85	0.45	1.75	2.21	2.09	2.22	0.693	0.823	0.0415	0.0373	0.1003	0.1769	0.0349	0.0775	0.0512	0.1662	0.0267	0.1633	0.3602	1	0.1447	1	0.0664	1	0.0505	1	0.0014	0.0047	0.0022	0.0038	0.0171	0.0131	0.011	0.0094	0.004	0.0072	0.0165	0.0079	0.0053	0.0075	1.1642
Peptide	Dipeptide	alpha-glutamyltryptophan	LC/MS pos	40664			4		0.63	1.3	2.31	2.67	1.2	1.8	0.2781	0.6926	0.4899	0.2533	0.0211	0.0625	0.0092	0.0368	0.6279	0.4669	0.034	0.1877	0.8332	1	0.6094	1	0.2669	1	0.6915	1	0.0225	0.0367	0.0879	0.0838	0.1887	0.0946	0.2157	0.1136	0.0008	0.0024	0.0032	0.0026	0.1163	0.0637	0.5864
Peptide	Dipeptide	alpha-glutamyltyrosine	LC/MS pos	40033			1	0	0.7	0.54	1.44	1.73	1.3	1.54	0.6208	0.7943	0.0128	0.0143	0.2077	0.2793	0.0718	0.1228	0.3363	0.3893	0.1463	0.3105	0.5741	1	0.2516	1	0.7208	1	0.461	1	0.0002	0.0015	0.0004	0.0008	0.0003	0.0004	0.0002	0.0004	0.0156	0.0165	0.0121	0.0065	0.0007	0.0015	1.0541
Peptide	Dipeptide	alpha-glutamylvaline	LC/MS pos	40488			4		1.03	1.05	2.68	2.96	1.62	2.02	0.8889	0.8387	0.7639	0.3508	0.0102	0.0372	0.0067	0.0316	0.2002	0.331	0.0349	0.1877	0.3264	1	0.1848	1	0.8914	1	0.147	1	0.0501	0.0617	0.087	0.0833	0.2261	0.1088	0.5561	0.2477	0.0073	0.0104	0.0031	0.0026	0.1799	0.0892	0.5964
Amino acid	Valine, leucine and isoleucine metabolism	alpha-hydroxyisocaproate	LC/MS neg	22132	C03264	HMDB00746	3		2.25	1.23	1.92	2.55	1.28	0.43	0.2552	0.6902	0.9706	0.4081	0.4162	0.4249	0.1561	0.2131	0.539	0.4413	0.2495	0.3866	0.569	1	0.1627	1	0.0691	1	0.8892	1	0.862	0.4712	0.8112	0.4414	0.0636	0.038	0.0939	0.0575	0.1776	0.0874	0.0059	0.004	0.3765	0.1493	0.3257
Amino acid	Valine, leucine and isoleucine metabolism	alpha-hydroxyisovalerate	GC/MS	33937		HMDB00407	3		1.51	1.22	2.73	1.92	1.41	0.3	0.4128	0.7506	0.677	0.3205	0.3718	0.3975	0.5601	0.4487	0.7663	0.4986	0.1474	0.3105	0.5995	1	0.2273	1	0.1524	1	0.8274	1	0.3861	0.2766	0.6228	0.3757	0.2453	0.1151	0.3303	0.1611	0.6454	0.2343	0.0401	0.0151	0.556	0.1926	0.5674
Energy	Krebs cycle	alpha-ketoglutarate	GC/MS	33453	C00026	HMDB00208	3		0.46	1.57	1.08	2.32	2.19	1.12	0.1159	0.6902	0.6398	0.3087	0.8853	0.6366	0.3327	0.3455	0.5031	0.4269	0.9491	0.6927	0.8243	1	0.8395	1	0.7562	1	0.7642	1	0.6664	0.4072	0.7432	0.4187	0.494	0.2039	0.287	0.1445	0.8855	0.2917	0.6363	0.1243	0.7356	0.2293	2.9858
Lipid	Bile acid metabolism	alpha-muricholate	LC/MS pos	34092	C17647	HMDB00506	4		0.81	0.03	0.08	0.13	0.17	0.32	0.7526	0.823	1.338e-06	9.9231e-06	0.0001	0.0014	0.0045	0.0236	0.0138	0.0857	0.0593	0.2341	0.8381	1	0.6457	1	0.7698	1	0.9612	1	0.0054	0.0136	2.3549e-06	1.7538e-05	4.811e-07	2.5319e-06	7.9006e-08	6.6375e-07	0.0022	0.0051	0.0004	0.0007	0.0025	0.004	2.7274
Cofactors and vitamins	Tocopherol metabolism	alpha-tocopherol	GC/MS	1561	C02477	HMDB01893	1	0	0.87	0.73	0.77	0.92	0.96	0.88	0.1838	0.6902	0.0288	0.0275	0.1101	0.1899	0.5785	0.4542	0.6738	0.4807	0.4425	0.5063	0.3524	1	0.8955	1	0.4447	1	0.5077	1	0.0363	0.0511	0.0191	0.0231	0.001	0.0012	0.0057	0.0056	0.3649	0.1529	0.075	0.0234	0.0545	0.0368	1.0029
Cofactors and vitamins	Tocopherol metabolism	alpha-tocopherol acetate	GC/MS	38288			3		0.89	0.86	1.15	1.05	1.33	1.32	0.2575	0.6902	0.411	0.223	0.6512	0.5384	0.8515	0.5624	0.2096	0.3321	0.2561	0.388	0.9006	1	0.6675	1	0.14	1	0.2142	1	0.0989	0.1041	0.3913	0.2635	0.3579	0.1578	0.2802	0.1419	0.087	0.0535	0.0231	0.01	0.0113	0.0125	0.9295
Xenobiotics	Food component/Plant	apigenin	LC/MS neg	21189	C01477	HMDB02124	4		0.57	1.29	2.03	3.29	5.21	1.77	0.6047	0.7943	0.9735	0.4081	0.323	0.3663	0.205	0.2559	0.0399	0.1485	0.3901	0.4845	0.9301	1	0.7923	1	0.4057	1	0.8365	1	0.1106	0.1124	0.0246	0.029	0.0418	0.027	0.1187	0.0699	0.2106	0.1004	0.2828	0.0663	0.5201	0.1837	0.768
Carbohydrate	Nucleotide sugars, pentose metabolism	arabinose	GC/MS	575	C00181	HMDB00646	1	0	2.12	0.01	0.31	0.66	0.44	0.82	0.1086	0.6902	1.1488e-07	1.9169e-06	0.0033	0.0156	0.226	0.2713	0.2137	0.3327	0.8301	0.6588	0.7669	1	0.7251	1	0.9993	1	0.5607	1	0.0003	0.0016	1.0731e-07	4.2622e-06	2.3896e-08	4.8501e-07	3.6172e-09	7.4284e-08	0.0221	0.021	0.0043	0.0031	1.8683e-05	0.0002	0.9109
Carbohydrate	Nucleotide sugars, pentose metabolism	arabitol	GC/MS	15964	C00474	HMDB01851	1	1	1.21	26.6	9.53	3.06	0.76	0.65	0.8914	0.8387	3.6925e-06	1.9983e-05	0.058	0.1257	0.4578	0.4106	0.3845	0.4009	0.4639	0.5129	0.7521	1	0.6696	1	0.5905	1	0.5842	1	0.0013	0.0047	2.922e-05	0.0001	9.0764e-08	9.2327e-07	1.6336e-07	1.0411e-06	0.0269	0.0241	0.0037	0.0028	0.0012	0.0023	1.3538
Cofactors and vitamins	Ascorbate and aldarate metabolism	arabonate	GC/MS	37516		HMDB00539	2	1	1.49	26.45	53.54	11.54	21.8	12.83	0.9475	0.8468	7.4096e-07	6.4508e-06	2.7702e-08	4.3975e-06	1.2224e-05	0.0003	3.2705e-05	0.0009	0.0002	0.0051	0.2426	1	0.7888	1	0.2254	1	0.184	1	0.6593	0.4056	0.1543	0.1286	0.0027	0.0027	0.0001	0.0003	2.3453e-05	0.0003	0.0048	0.0034	0.2385	0.1101	0.1052
Lipid	Long chain fatty acid	arachidate (20:0)	GC/MS	1118	C06425	HMDB02212	3		1.24	0.97	0.81	1.08	1.52	1.28	0.1828	0.6902	0.9959	0.4154	0.5144	0.4775	0.479	0.4183	0.0527	0.169	0.1884	0.3405	0.196	1	0.988	1	0.1044	1	0.2526	1	0.4114	0.2895	0.2682	0.1979	0.443	0.1875	0.6656	0.2881	0.1531	0.0789	0.0025	0.0023	0.0818	0.0499	0.7594
Lipid	Long chain fatty acid	arachidonate (20:4n6)	LC/MS neg	1110	C00219	HMDB01043	0	-	1.4	1.99	1.39	0.89	1.28	1.5	0.0265	0.6756	0.0182	0.0187	0.4741	0.4612	0.9389	0.5923	0.6437	0.4707	0.2386	0.3822	0.9092	1	0.3685	1	0.737	1	0.9288	1	0.0519	0.0632	0.0671	0.0669	0.0513	0.032	0.0968	0.059	0.1527	0.0789	0.5553	0.1128	0.5125	0.1829	0.9423
Amino acid	Urea cycle; arginine-, proline-, metabolism	arginine	LC/MS neg	1638	C00062	HMDB00517	3		0.71	0.69	1.22	1.11	1.06	1.19	0.6854	0.823	0.1052	0.0787	0.3824	0.403	0.7626	0.528	0.8142	0.499	0.6893	0.605	0.094	1	0.2548	1	0.3974	1	0.1763	1	0.3201	0.2419	0.3161	0.2247	0.1851	0.0936	0.4083	0.192	0.2409	0.1117	0.0684	0.0219	0.0284	0.0224	0.9412
Peptide	Dipeptide	arginylisoleucine	LC/MS pos	40070			1	0	1.18	0.31	0.85	1.17	0.91	0.79	0.7245	0.823	0.0033	0.0046	0.2396	0.3062	0.7995	0.5483	0.7569	0.4986	0.5344	0.5539	0.7137	1	0.2745	1	0.6373	1	0.9993	1	0.0575	0.067	0.0081	0.0111	0.0053	0.0048	0.0026	0.0028	0.3628	0.1526	0.6628	0.1276	0.064	0.0418	1.7033
Peptide	Dipeptide	arginylleucine	LC/MS pos	39995			1	0	0.99	0.25	0.57	0.73	0.83	0.92	0.8091	0.8303	0.0006	0.0012	0.0582	0.1257	0.3643	0.3604	0.4913	0.425	0.6386	0.5918	0.9605	1	0.738	1	0.5787	1	0.8196	1	0.0369	0.0513	0.0039	0.0064	0.0043	0.0041	6.9537e-05	0.0001	0.0365	0.0293	0.2681	0.0631	0.1245	0.0673	2.1536
Peptide	Dipeptide	arginylphenylalanine	LC/MS pos	41485			1	0	1.17	0.35	0.95	0.92	0.98	0.84	0.5142	0.7635	0.0148	0.016	0.2898	0.3464	0.8545	0.5624	0.9126	0.5316	0.6246	0.5879	0.4777	1	0.5371	1	0.9095	1	0.5149	1	0.3655	0.2659	0.0322	0.0362	0.0042	0.004	0.0008	0.001	0.457	0.1819	0.0964	0.0283	0.037	0.0271	1.1226
Peptide	Dipeptide	arginylproline	LC/MS pos	41394			3		1.5	1.02	1.06	1.43	0.49	0.85	0.4893	0.7635	0.657	0.3148	0.6806	0.5512	0.6338	0.4733	0.0968	0.235	0.7654	0.6402	0.1109	1	0.3079	1	0.9941	1	0.2168	1	0.2883	0.2248	0.8899	0.4641	0.0824	0.0464	0.1253	0.0726	0.7183	0.2525	0.0133	0.007	0.0428	0.0305	0.6548
Peptide	Dipeptide	arginyltryptophan	LC/MS pos	41378			4		0.98	0.76	1.91	2.34	0.98	1.59	0.9003	0.8387	0.8912	0.3901	0.1133	0.1944	0.0295	0.0698	0.9577	0.5482	0.2234	0.3709	0.4275	1	0.385	1	0.3859	1	0.8982	1	0.2269	0.1916	0.055	0.0577	0.1836	0.0931	0.1035	0.0626	0.031	0.0264	0.0413	0.0154	0.0684	0.0442	0.5912
Peptide	Dipeptide	arginyltyrosine	LC/MS pos	41376			1	0	1.39	0.46	1.25	1.28	1.08	1.13	0.27	0.6902	0.0054	0.0068	0.7445	0.5779	0.3735	0.3669	0.8134	0.499	0.6166	0.5879	0.2838	1	0.6065	1	0.762	1	0.6944	1	0.0139	0.0272	0.0002	0.0005	6.8353e-05	0.0001	1.545e-05	3.5694e-05	0.1629	0.0828	0.0021	0.0021	6.8176e-05	0.0003	0.6816
Peptide	Dipeptide	arginylvaline	LC/MS pos	41395			3		1.01	0.61	1.58	1.86	1.39	1.37	0.9618	0.8468	0.0679	0.0564	0.3007	0.3523	0.0884	0.1412	0.3428	0.3951	0.2612	0.3888	0.3121	1	0.1552	1	0.381	1	0.3235	1	0.015	0.029	0.0061	0.009	0.0125	0.01	0.0101	0.0089	0.2172	0.1029	0.8735	0.1568	0.1353	0.072	1.1635
Amino acid	Alanine and aspartate metabolism	asparagine	LC/MS pos	512	C00152	HMDB00168	3		1.04	0.66	1.06	1.61	1.32	1.95	0.9889	0.8579	0.6775	0.3205	0.8486	0.6208	0.5252	0.4353	0.8112	0.499	0.2866	0.4138	0.3967	1	0.7917	1	0.1632	1	0.6349	1	0.0428	0.0557	0.0643	0.0653	0.0051	0.0047	0.0071	0.0067	0.1515	0.0789	0.022	0.0098	0.0832	0.0503	0.4725
Amino acid	Alanine and aspartate metabolism	aspartate	GC/MS	15996	C00049	HMDB00191	4		0.64	1.74	2.23	1.83	1.47	1.34	0.455	0.7635	0.0924	0.0707	0.0203	0.0607	0.0368	0.0794	0.2588	0.3589	0.2939	0.4156	0.2908	1	0.2266	1	0.1461	1	0.0191	1	0.6236	0.3876	0.2797	0.2032	0.0054	0.0048	7.0281e-05	0.0001	0.042	0.0316	6.6951e-08	1.4213e-06	0.6684	0.2177	1.3195
Peptide	Dipeptide	aspartylleucine	LC/MS pos	40068			4		0.87	0.95	1.9	2.08	1.46	2.1	0.6671	0.8062	0.6028	0.2944	0.0115	0.0399	0.0094	0.0368	0.1426	0.2875	0.0094	0.0862	0.3888	1	0.4036	1	0.8646	1	0.1484	1	0.0018	0.0056	0.0012	0.0023	0.0113	0.0092	0.0131	0.0109	0.0039	0.0071	2.3753e-05	8.6296e-05	0.0015	0.0027	0.7073
Peptide	Dipeptide	aspartylphenylalanine	LC/MS pos	22175		HMDB00706	4		0.8	0.61	1.8	2.58	1.41	2.21	0.6489	0.7943	0.0281	0.0269	0.0495	0.1139	0.003	0.0171	0.2486	0.3502	0.0107	0.0954	0.5599	1	0.2847	1	0.7997	1	0.3062	1	2.8042e-05	0.0005	2.5992e-06	1.8219e-05	2.0569e-05	4.8109e-05	1.498e-05	3.5046e-05	0.0021	0.0048	0.0004	0.0006	2.8278e-05	0.0002	0.5735
Peptide	Dipeptide	aspartyltryptophan	LC/MS pos	41481			4		0.9	1.45	2.05	3.5	1.62	1.82	0.9122	0.8387	0.2533	0.1556	0.0108	0.039	0.0005	0.005	0.0807	0.2185	0.0824	0.2657	0.3368	1	0.7681	1	0.1326	1	0.3672	1	0.0015	0.005	0.0003	0.0007	0.0043	0.0041	0.0394	0.0281	0.0031	0.0061	0.0048	0.0034	0.2418	0.1108	0.445
Lipid	Fatty acid, dicarboxylate	azelate (nonanedioate)	LC/MS neg	18362	C08261	HMDB00784	0	-	0.66	0.38	0.45	0.75	0.61	0.96	0.0007	0.302	1.9166e-06	1.1767e-05	6.465e-05	0.0009	0.1204	0.1786	0.0127	0.0813	0.6426	0.5918	0.8446	1	0.142	1	0.8948	1	0.6618	1	0.1255	0.1235	0.0119	0.0152	0.0019	0.0021	3.3021e-08	4.0688e-07	0.0002	0.0012	2.5364e-05	8.6296e-05	0.0217	0.0184	1.6701
Lipid	Long chain fatty acid	behenate (22:0)	GC/MS	12125	C08281	HMDB00944	3		1.04	1.05	0.92	1.36	1.2	1.31	0.6374	0.7943	0.8116	0.3644	0.8773	0.6345	0.2401	0.2815	0.4992	0.4269	0.319	0.4321	0.8451	1	0.6835	1	0.7426	1	0.0739	1	0.8264	0.4599	0.5393	0.3347	0.9289	0.3323	0.1121	0.0666	0.0899	0.0544	0.0881	0.0264	0.8348	0.2513	0.6953
Amino acid	Alanine and aspartate metabolism	beta-alanine	GC/MS	55	C00099	HMDB00056	4		2.22	0.3	1	1.08	1.73	2.75	0.1498	0.6902	0.0157	0.0166	0.7082	0.5607	0.6273	0.4733	0.2056	0.3318	0.0074	0.0778	0.1007	1	0.0381	1	0.0547	1	0.0035	0.9005	0.6668	0.4072	0.3646	0.2494	0.0338	0.0226	0.0121	0.0102	0.4095	0.1665	0.4241	0.0919	0.0091	0.0112	0.6496
Amino acid	Valine, leucine and isoleucine metabolism	beta-hydroxyisovalerate	LC/MS neg	12129		HMDB00754	1	0	0.98	0.34	0.58	1.07	0.92	0.93	0.7737	0.823	0.003	0.0044	0.0531	0.1186	0.754	0.5274	0.7391	0.4962	0.6661	0.5986	0.8317	1	0.3214	1	0.9335	1	0.7893	1	0.2821	0.2207	0.0501	0.0536	0.001	0.0012	0.0007	0.0009	0.0348	0.0284	0.174	0.0445	0.2511	0.1132	0.9537
Lipid	Bile acid metabolism	beta-muricholate	LC/MS pos	31885	C17726	HMDB00415	4		1.19	0.07	0.13	0.24	0.32	0.39	0.5663	0.7756	1.4086e-06	1.0074e-05	0.0003	0.0028	0.0193	0.052	0.0415	0.1492	0.1704	0.329	0.8913	1	0.6095	1	0.7542	1	0.9753	1	0.0126	0.0253	4.8688e-06	2.7541e-05	2.7207e-06	8.8111e-06	5.3002e-07	2.3893e-06	0.0025	0.0055	0.0028	0.0025	0.0074	0.01	1.38
Lipid	Sterol/Steroid	beta-sitosterol	GC/MS	27414	C01753	HMDB00852	3		1.11	1.15	0.87	1.02	1.05	1.01	0.511	0.7635	0.2663	0.1592	0.2145	0.2848	0.8454	0.5624	0.6796	0.4812	0.9312	0.6885	0.2959	1	0.8154	1	0.8825	1	0.7348	1	0.162	0.1502	0.1489	0.1249	0.5135	0.2109	0.434	0.202	0.0761	0.0482	0.4734	0.1	0.0829	0.0503	0.9437
Cofactors and vitamins	Tocopherol metabolism	beta-tocopherol	GC/MS	35702	C14152	HMDB06335	3		1.83	0.64	1.11	0.77	1.52	0.83	0.1934	0.6902	0.1629	0.1095	0.6127	0.53	0.3558	0.3568	0.2838	0.3732	0.5077	0.5328	0.4181	1	0.4603	1	0.0839	1	0.9538	1	0.2417	0.1993	0.6448	0.3813	0.593	0.2378	0.4116	0.1931	0.9676	0.3094	0.7284	0.1368	0.4263	0.1635	0.5685
Cofactors and vitamins	Tocopherol metabolism	beta-tocotrienol	GC/MS	38022	C14154		3		0.95	0.81	1.08	0.97	1.23	1.36	0.7422	0.823	0.2838	0.1664	0.5132	0.4775	0.8303	0.557	0.387	0.4009	0.16	0.318	0.6736	1	0.9255	1	0.374	1	0.4797	1	0.1343	0.1297	0.3593	0.2484	0.2702	0.1247	0.046	0.032	0.1525	0.0789	0.0259	0.0109	0.5082	0.1822	0.9057
Cofactors and vitamins	Hemoglobin and porphyrin metabolism	biliverdin	LC/MS neg	2137	C00500	HMDB01008	4		0.89	0.56	0.41	0.61	1.15	0.93	0.4541	0.7635	0.1238	0.0889	0.0151	0.0497	0.1419	0.2002	0.7704	0.4986	0.8758	0.6726	0.7297	1	0.7896	1	0.1102	1	0.5328	1	0.4383	0.3006	0.6356	0.3779	0.8688	0.3172	0.3299	0.1611	0.1003	0.0586	0.5329	0.1096	0.3965	0.155	1.275
Amino acid	Lysine metabolism	cadaverine	GC/MS	15308	C01672	HMDB02322	1	1	1.55	13.43	6.82	3.84	0.76	1.61	0.4169	0.7506	0.0009	0.0017	0.0045	0.0196	0.0496	0.0942	0.5584	0.4464	0.4656	0.5129	0.3732	1	0.7322	1	0.3455	1	0.8014	1	0.0478	0.06	0.0146	0.0179	0.0001	0.0002	0.0015	0.0017	0.0098	0.0125	0.0037	0.0028	0.0373	0.0272	0.1873
Xenobiotics	Food component/Plant	caffeate	GC/MS	21177	C01197	HMDB01964	4		0.92	0.79	2	15.48	3.38	5.55	0.9873	0.8579	0.7099	0.3322	0.3675	0.3955	0.0077	0.0338	0.0659	0.1949	0.0069	0.0752	0.8835	1	0.5318	1	0.6216	1	0.8544	1	0.0566	0.0663	5.0847e-06	2.7541e-05	0.0005	0.0007	0.0002	0.0003	0.0059	0.009	0.0232	0.01	0.0192	0.017	0.6879
Xenobiotics	Food component/Plant	campestanol	GC/MS	34003		HMDB00534	4		1.1	0.67	0.69	0.84	0.95	0.88	0.508	0.7635	0.0053	0.0068	0.0096	0.0356	0.2176	0.2682	0.6979	0.4902	0.384	0.4824	0.14	1	0.8924	1	0.9508	1	0.501	1	0.0204	0.0347	0.0261	0.0306	0.0021	0.0022	0.001	0.0012	0.0406	0.031	0.1181	0.0333	0.0923	0.0548	1.0484
Lipid	Sterol/Steroid	campesterol	GC/MS	39511	C01789	HMDB02869	0	-	1.3	0.85	0.72	0.76	0.96	0.88	0.0186	0.6756	0.2159	0.1377	0.0153	0.0497	0.0445	0.0868	0.7748	0.4986	0.3343	0.443	0.1066	1	0.1379	1	0.9914	1	0.1961	1	0.4254	0.2977	0.2537	0.1907	0.2417	0.114	0.0337	0.0248	0.2092	0.1	0.139	0.0381	0.0084	0.0108	0.8846
Lipid	Medium chain fatty acid	caprate (10:0)	LC/MS neg	1642	C01571	HMDB00511	3		1.02	0.79	1.24	0.95	0.95	0.87	0.7311	0.823	0.5053	0.2569	0.6383	0.5384	0.5697	0.4533	0.6189	0.4669	0.6398	0.5918	0.6117	1	0.6183	1	0.297	1	0.4755	1	0.4453	0.3029	0.4063	0.2697	0.0935	0.0518	0.2076	0.1108	0.3233	0.1404	0.3987	0.0873	0.9484	0.2781	0.8265
Lipid	Medium chain fatty acid	caproate (6:0)	LC/MS neg	32489	C01585	HMDB00535	3		1.56	1.11	0.92	1.42	1.09	1.29	0.1062	0.6902	0.7952	0.3586	0.9967	0.6587	0.3293	0.3436	0.8394	0.5055	0.6128	0.5879	0.6313	1	0.2273	1	0.5377	1	0.9398	1	0.3109	0.238	0.4293	0.281	0.3463	0.1531	0.8324	0.3404	0.6854	0.2448	0.3446	0.0784	0.8429	0.2526	0.7764
Lipid	Medium chain fatty acid	caprylate (8:0)	LC/MS neg	32492	C06423	HMDB00482	3		1.52	0.68	1.15	0.93	0.96	0.8	0.2548	0.6902	0.2422	0.1506	0.8183	0.6106	0.3623	0.3595	0.7295	0.4942	0.5321	0.5532	0.4271	1	0.9608	1	0.6032	1	0.6918	1	0.5297	0.3468	0.6911	0.3988	0.0814	0.046	0.2156	0.1136	0.127	0.0699	0.4429	0.0952	0.9308	0.2749	0.6283
Lipid	Carnitine metabolism	carnitine	LC/MS pos	15500			4		1.1	2.41	2.18	3.49	2.15	2.56	0.9556	0.8468	0.0565	0.049	0.0689	0.1402	0.0043	0.0226	0.1735	0.3209	0.0205	0.1446	0.3521	1	0.2307	1	0.7234	1	0.2225	1	0.1503	0.1416	0.8459	0.451	0.1924	0.0958	0.2723	0.139	0.0098	0.0125	0.2341	0.0563	0.9008	0.267	0.7526
Xenobiotics	Benzoate metabolism	catechol sulfate	LC/MS neg	35320	C00090		4		0.53	0.73	1.36	1.11	0.31	1.05	0.2614	0.6902	0.4647	0.2442	0.4975	0.4724	0.8326	0.557	0.0488	0.1622	0.9451	0.6927	0.4355	1	0.4355	1	0.171	1	0.6911	1	0.5487	0.3554	0.9724	0.4879	0.6792	0.2645	0.6845	0.2944	0.9801	0.312	0.5311	0.1096	0.369	0.1485	1.1442
Lipid	Inositol metabolism	chiro-inositol	GC/MS	37112			4		0.47	4.89	168.67	68.99	9.92	1.31	0.4226	0.7506	0.1821	0.1199	5.0936e-05	0.0008	0.0104	0.0386	0.1221	0.2608	0.579	0.5754	0.3363	1	0.3363	1	0.729	1	0.966	1	0.0011	0.0042	0.5376	0.3345	0.8703	0.3172	0.2699	0.1382	0.0196	0.0193	0.0798	0.0246	0.0239	0.0198	0.0897
Lipid	Bile acid metabolism	cholate	LC/MS neg	22842	C00695	HMDB00619	4		3.71	0.14	0.13	0.09	0.18	0.41	0.2007	0.6902	0.0002	0.0006	0.006	0.0252	0.0011	0.0091	0.0091	0.0604	0.1353	0.3105	0.8395	1	0.3111	1	0.5726	1	0.7086	1	0.1198	0.1203	0.0458	0.0494	0.0273	0.0192	0.0014	0.0016	0.0001	0.0007	0.0607	0.02	0.0302	0.0232	0.4763
Lipid	Sterol/Steroid	cholesterol	GC/MS	63	C00187	HMDB00067	3		1.02	0.87	0.82	0.86	1.26	1.05	0.7926	0.8302	0.3549	0.1985	0.1682	0.2495	0.2615	0.2959	0.1572	0.3055	0.8345	0.6588	0.8987	1	0.9418	1	0.0527	1	0.5459	1	0.5169	0.3421	0.7988	0.4407	0.1824	0.0929	0.2603	0.1344	0.8982	0.2933	0.5157	0.1071	0.0093	0.0112	1.1297
Lipid	Long chain fatty acid	cis-vaccenate (18:1n7)	GC/MS	33970	C08367		4		0.62	0.26	0.76	1.15	2.02	1.28	0.0529	0.6902	1.9488e-05	7.3628e-05	0.1478	0.2292	0.8206	0.5564	0.0216	0.1045	0.3934	0.485	0.7915	1	0.5018	1	0.0792	1	0.2724	1	0.0008	0.0035	7.855e-06	3.8205e-05	2.6121e-07	1.8129e-06	4.6852e-06	1.2735e-05	0.3712	0.1538	0.0174	0.0082	0.0006	0.0013	1.8853
Energy	Krebs cycle	citrate	GC/MS	1564	C00158	HMDB00094	4		4.9	3.64	1.87	2.77	1.52	1.44	0.2555	0.6902	0.0019	0.003	0.0509	0.1151	0.0072	0.0329	0.3159	0.3833	0.2846	0.4128	0.6189	1	0.8893	1	0.5636	1	0.5312	1	0.3431	0.2546	0.4175	0.2748	0.0391	0.0257	0.0553	0.0373	0.0064	0.0093	0.094	0.0279	0.4838	0.1758	0.5972
Amino acid	Urea cycle; arginine-, proline-, metabolism	citrulline	LC/MS pos	2132	C00327	HMDB00904	1	0	0.78	0.44	0.61	0.68	0.72	0.87	0.1597	0.6902	0.0135	0.0149	0.28	0.343	0.2513	0.2892	0.1884	0.3257	0.8182	0.6583	0.9887	1	0.7378	1	0.3551	1	0.3452	1	0.0701	0.0787	0.2088	0.1637	0.8311	0.3069	0.1252	0.0726	0.0393	0.0304	0.6353	0.1243	0.7005	0.2239	2.4041
Xenobiotics	Food component/Plant	coniferyl aldehyde	LC/MS pos	36745	C02666		3		4.14	1.77	0.93	1.51	0.71	1.24	0.2347	0.6902	0.2024	0.1309	0.8774	0.6345	0.3101	0.3328	0.3269	0.3853	0.5929	0.5844	0.7856	1	0.4694	1	0.6139	1	0.9697	1	0.0343	0.0485	0.1798	0.1462	0.0399	0.026	0.3817	0.1804	0.2051	0.0988	0.3913	0.0861	0.3177	0.1337	0.4657
Lipid	Long chain fatty acid	conjugated linoleate (18:2n7; 9Z,11E)	GC/MS	27404	C04056	HMDB03797	1	0	0.73	0.07	0.55	0.95	1.42	0.7	0.236	0.6902	5.9418e-06	3.0507e-05	0.0157	0.0502	0.5343	0.4356	0.8258	0.503	0.4835	0.5203	0.6102	1	0.3953	1	0.1187	1	0.7954	1	0.0029	0.0081	3.3422e-06	2.0962e-05	1.9967e-06	6.8622e-06	2.9735e-07	1.5379e-06	0.0407	0.031	0.0022	0.0022	0.0011	0.0021	1.849
Cofactors and vitamins	Hemoglobin and porphyrin metabolism	coproporphyrin III	LC/MS neg	39317	C05770	HMDB00570	3		1.74	1.99	1.12	1.34	1.19	0.74	0.2996	0.7168	0.2213	0.1402	0.7893	0.5981	0.5043	0.4288	0.51	0.4287	0.5391	0.557	0.3091	1	0.2669	1	0.6075	1	0.165	1	0.9433	0.4947	0.4387	0.2849	0.9285	0.3323	0.5206	0.2352	0.7542	0.2608	0.7105	0.1348	0.6502	0.2164	0.6323
Amino acid	Creatine metabolism	creatine	LC/MS pos	27718	C00300	HMDB00064	2	1	2.15	3.41	4.16	3.47	4.81	4.21	0.1238	0.6902	2.7648e-05	9.886e-05	4.45e-05	0.0008	0.0002	0.0031	7.1567e-06	0.0003	4.1328e-05	0.0014	0.9904	1	0.8691	1	0.5978	1	0.9952	1	0.8321	0.4601	0.4115	0.2724	0.9199	0.3323	0.84	0.3419	0.0001	0.0007	0.999	0.176	0.9413	0.2772	0.1983
Amino acid	Creatine metabolism	creatinine	LC/MS pos	513	C00791	HMDB00562	2	1	0.63	4.7	6.97	3.38	6.93	6.65	0.8668	0.8387	5.1987e-07	4.957e-06	2.1898e-07	1.738e-05	0.0005	0.0051	1.8593e-07	1.8711e-05	4.8334e-08	5.444e-06	0.1881	1	0.358	1	0.8417	1	0.9839	1	0.1221	0.1221	0.2063	0.1628	0.9293	0.3323	0.3787	0.1795	5.9978e-06	0.0002	0.167	0.0434	0.4837	0.1758	0.3743
Peptide	Dipeptide	cyclo(leu-gly)	GC/MS	37078			4		0.61	0.81	1.18	1.13	2.76	1.7	0.1165	0.6902	0.8982	0.3913	0.9767	0.657	0.8208	0.5564	0.0248	0.1174	0.2371	0.3815	0.5915	1	0.7585	1	0.4274	1	0.8669	1	0.3828	0.2757	0.3955	0.2648	0.0863	0.0483	0.1916	0.1041	0.0328	0.0276	0.9113	0.1629	0.6525	0.2166	1.5947
Peptide	Dipeptide	cyclo(leu-phe)	LC/MS pos	37101			1	0	0.54	0.14	0.17	6.49	2.16	1.74	0.4657	0.7635	0.0324	0.0294	0.0283	0.075	0.8766	0.5703	0.6627	0.4757	0.8747	0.6726	0.7291	1	0.3159	1	0.6737	1	0.3549	1	0.6851	0.411	0.1337	0.115	0.0567	0.035	0.0425	0.0301	0.367	0.1534	0.8223	0.1505	0.0983	0.0567	2.8681
Peptide	Dipeptide	cyclo(leu-trp)	LC/MS pos	37121			4		0.74	0.34	0.32	3.17	1.13	1.22	0.8899	0.8387	0.0657	0.0555	0.036	0.0893	0.9621	0.5978	0.6147	0.4669	0.9365	0.6909	0.5841	1	0.3476	1	0.8504	1	0.5464	1	0.721	0.4244	0.1277	0.1115	0.0782	0.0445	0.0717	0.0463	0.5207	0.1967	0.7785	0.1443	0.0693	0.0446	1.0691
Peptide	Dipeptide	cyclo(phe-phe)	LC/MS pos	38152			3		0.66	0.34	0.33	7.04	2.74	1.25	0.2698	0.6902	0.1382	0.0964	0.1431	0.2292	0.4589	0.4106	0.6492	0.4722	0.8914	0.6753	0.9856	1	0.2747	1	0.264	1	0.5918	1	1	0.5081	0.1434	0.1218	0.2937	0.1337	0.15	0.085	0.7257	0.2538	0.6756	0.1298	0.3562	0.1446	1.445
Amino acid	Cysteine, methionine, SAM, taurine metabolism	cysteine	GC/MS	31453	C00097	HMDB00574	2	1	1.13	3.79	3.46	3.71	2.44	2.17	0.8206	0.8303	1.2074e-06	9.2986e-06	2.2953e-06	0.0001	8.6721e-07	3.3263e-05	9.9168e-05	0.0022	0.0007	0.0126	0.2897	1	0.3432	1	0.9192	1	0.7709	1	0.0639	0.0731	0.2546	0.1908	0.018	0.0136	0.0017	0.0019	5.9149e-05	0.0005	2.9245e-07	2.9764e-06	0.0056	0.0079	0.4135
Amino acid	Glutathione metabolism	cysteine s-sulfate	LC/MS neg	22176	C05824	HMDB00731	3		0.8	2.27	2.01	0.83	1.34	0.94	0.6278	0.7943	0.0762	0.061	0.0973	0.1726	0.6133	0.4681	0.6303	0.4674	0.7836	0.6492	0.5544	1	0.47	1	0.408	1	0.5085	1	0.2979	0.2309	0.0066	0.0094	0.0014	0.0015	6.231e-05	0.0001	0.4633	0.1835	0.0001	0.0003	0.1983	0.096	1.0271
Nucleotide	Pyrimidine metabolism, cytidine containing	cytidine	LC/MS pos	514	C00475	HMDB00089	1	0	1.05	0.23	0.42	0.35	0.73	0.72	0.8597	0.8387	5.0408e-08	9.176e-07	0.0005	0.0037	3.7892e-05	0.0006	0.1474	0.2937	0.1551	0.3158	0.5516	1	0.856	1	0.0388	1	0.0553	1	0.0222	0.0365	0.0146	0.0179	0.0052	0.0047	0.0025	0.0028	1.4334e-05	0.0003	0.1764	0.045	0.0142	0.0142	2.7851
Nucleotide	Pyrimidine metabolism, cytidine containing	cytosine	GC/MS	573	C00380	HMDB00630	0	-	0.43	0.15	0.42	0.61	1.21	0.6	0.0408	0.6902	0.0003	0.0008	0.0253	0.0697	0.2654	0.298	0.9921	0.5523	0.1666	0.3273	0.6327	1	0.355	1	0.0313	1	0.6086	1	0.1831	0.1642	0.0299	0.0343	0.0691	0.04	0.0172	0.014	0.0279	0.0246	0.6382	0.1243	0.06	0.0396	4.599
Cofactors and vitamins	Hemoglobin and porphyrin metabolism	D-urobilin	LC/MS pos	40084			1	0	1.2	0.18	0.22	0.25	0.57	0.79	0.6162	0.7943	1.0413e-05	4.6335e-05	2.0001e-05	0.0004	3.2163e-05	0.0006	0.0755	0.2137	0.3038	0.419	0.858	1	0.4977	1	0.2605	1	0.287	1	0.617	0.3873	0.1689	0.1388	1.4596e-06	5.8524e-06	7.2164e-08	6.3514e-07	0.0018	0.0046	8.4681e-07	6.5368e-06	3.7096e-05	0.0002	0.9795
Xenobiotics	Food component/Plant	daidzein	LC/MS neg	32453	C10208	HMDB03312	4		1.51	2.93	5.2	5.95	5.05	4.41	0.0802	0.6902	0.1806	0.1197	0.0337	0.0849	0.0461	0.0888	0.2007	0.331	0.1677	0.3275	0.9054	1	0.794	1	0.9543	1	0.8527	1	0.1986	0.1729	0.3999	0.267	0.9803	0.3443	0.7375	0.3119	0.0389	0.0303	0.0863	0.026	0.8854	0.2636	0.2764
Cofactors and vitamins	Tocopherol metabolism	delta-tocopherol	GC/MS	33418	C14151	HMDB02902	3		1.2	0.84	0.84	0.86	0.94	0.82	0.5166	0.7635	0.2776	0.1645	0.4383	0.4392	0.6261	0.4733	0.7654	0.4986	0.4307	0.5019	0.268	1	0.8747	1	0.7662	1	0.2723	1	0.0531	0.0637	0.3244	0.228	0.1578	0.082	0.0568	0.0381	0.8179	0.275	0.0019	0.0021	0.015	0.0149	0.9153
Lipid	Carnitine metabolism	deoxycarnitine	LC/MS pos	36747	C01181	HMDB01161	4		1.16	0.51	0.48	0.16	0.3	0.45	0.555	0.7717	0.2572	0.1556	0.091	0.1642	0.0134	0.0438	0.0681	0.1993	0.0864	0.2677	0.9598	1	0.6117	1	0.902	1	0.683	1	0.3389	0.253	0.0628	0.0646	0.2676	0.1238	0.6161	0.2711	0.0412	0.0312	0.979	0.1732	0.8735	0.2606	1.3462
Lipid	Bile acid metabolism	deoxycholate	LC/MS neg	1114	C04483	HMDB00626	4		1.04	0	0.03	0.16	0.19	0.43	0.7213	0.823	8.2957e-09	2.7685e-07	7.0102e-06	0.0002	0.0014	0.0104	0.0215	0.1045	0.1433	0.3105	0.8088	1	0.8265	1	0.9699	1	0.9496	1	0.0015	0.0052	6.5322e-07	9.1576e-06	1.2124e-08	4.5994e-07	3.1476e-10	1.8585e-08	0.0007	0.0024	4.379e-05	0.0001	5.6721e-05	0.0003	2.4044
Amino acid	Lysine metabolism	diaminopimelate	GC/MS	15130	C00666	HMDB01370	4		0.6	0.33	7.22	1.14	1.25	1.13	0.0917	0.6902	0.1958	0.1277	0.0454	0.106	0.9194	0.5862	0.8782	0.5149	0.867	0.6695	0.1321	1	0.4695	1	0.9984	1	0.3868	1	0.0749	0.0833	0.0177	0.0215	0.0885	0.0493	0.013	0.0109	0.521	0.1967	0.1286	0.0359	0.4693	0.1732	1.1937
Lipid	Long chain fatty acid	dihomo-linoleate (20:2n6)	LC/MS neg	17805	C16525		3		1	1.26	0.99	0.78	1.2	2.17	0.9161	0.8387	0.4901	0.2533	0.9532	0.6523	0.8611	0.564	0.8061	0.499	0.0769	0.2616	0.5905	1	0.5854	1	0.8212	1	0.402	1	0.8178	0.4599	0.7087	0.4051	0.7867	0.2946	0.7822	0.3213	0.4781	0.1874	0.4951	0.1036	0.4945	0.1788	1.3164
Lipid	Essential fatty acid	dihomo-linolenate (20:3n3 or n6)	LC/MS neg	35718	C03242	HMDB02925	3		1.41	1.72	1.04	1.01	2.45	2.46	0.0948	0.6902	0.1446	0.0998	0.9248	0.6467	0.9202	0.5862	0.148	0.2937	0.0704	0.2521	0.7333	1	0.5028	1	0.9425	1	0.7853	1	0.1095	0.1117	0.3722	0.252	0.9053	0.3286	0.9141	0.3627	0.1524	0.0789	0.8481	0.1536	0.6668	0.2177	1.0045
Lipid	Sterol/Steroid	dihydrocholesterol	GC/MS	21131		HMDB00908	4		0.79	0.74	0.52	0.78	0.64	0.76	0.1989	0.6902	0.0815	0.0648	0.0044	0.0193	0.1196	0.1784	0.0256	0.1174	0.1263	0.3037	0.6822	1	0.8105	1	0.3823	1	0.906	1	0.3629	0.2653	0.921	0.4751	0.5534	0.2246	0.9139	0.3627	0.0007	0.0024	0.2664	0.0628	0.4666	0.1732	1.8823
Xenobiotics	Food component/Plant	dihydroferulic acid	LC/MS neg	40481			3		3.31	0.53	3.85	2.64	0.18	0.97	0.1347	0.6902	0.4521	0.2395	0.8976	0.6382	0.599	0.4645	0.0649	0.1942	0.196	0.3434	0.6496	1	0.9271	1	0.6942	1	0.4659	1	0.0787	0.0861	0.0782	0.077	0.3661	0.1608	0.7505	0.3139	0.1525	0.0789	0.0421	0.0155	0.56	0.1926	0.3162
Amino acid	Urea cycle; arginine-, proline-, metabolism	dimethylarginine (SDMA + ADMA)	LC/MS pos	36808	C03626	HMDB01539,HMDB03334	4		1	1.26	1.9	1.48	1.67	1.76	0.9615	0.8468	0.4502	0.2391	0.0082	0.0309	0.1079	0.1651	0.0358	0.1403	0.0221	0.1525	0.1925	1	0.4483	1	0.0951	1	0.3696	1	0.3015	0.2329	0.8542	0.4532	0.7016	0.2704	0.2995	0.15	0.0043	0.0075	0.1807	0.0459	0.1116	0.0618	0.7702
Lipid	Long chain fatty acid	docosadienoate (22:2n6)	LC/MS neg	32415	C16533		3		1.2	1.33	0.99	0.8	1.44	2.29	0.4502	0.7635	0.3482	0.1969	0.6954	0.5561	0.8926	0.5781	0.7197	0.4942	0.1014	0.2886	0.5979	1	0.4052	1	0.8092	1	0.4363	1	0.9844	0.5075	0.9536	0.4856	0.6382	0.2517	0.9218	0.3648	0.2581	0.1175	0.0874	0.0262	0.4824	0.1758	1.0863
Lipid	Essential fatty acid	docosahexaenoate (DHA; 22:6n3)	LC/MS neg	19323	C06429	HMDB02183	0	-	1.48	1.87	1.21	0.91	1	1.8	0.0354	0.6902	0.022	0.0219	0.5728	0.5094	0.9624	0.5978	0.8234	0.5027	0.0849	0.2677	0.7511	1	0.3298	1	0.4985	1	0.6196	1	0.0597	0.069	0.1003	0.0919	0.0177	0.0135	0.1371	0.079	0.1753	0.0871	0.0423	0.0155	0.4175	0.161	0.941
Lipid	Essential fatty acid	docosapentaenoate (n3 DPA; 22:5n3)	LC/MS neg	32504	C16513	HMDB01976	0	-	4.29	2.39	1.36	3.91	3.77	7.83	0.0256	0.6756	0.0925	0.0707	0.6112	0.53	0.0521	0.0971	0.1788	0.3209	0.0051	0.0573	0.576	1	0.8678	1	0.7631	1	0.6837	1	0.3463	0.2562	0.8666	0.4564	0.9325	0.3323	0.2231	0.1171	0.0579	0.04	0.9893	0.1747	0.1704	0.0864	0.2388
Lipid	Essential fatty acid	docosapentaenoate (n6 DPA; 22:5n6)	LC/MS neg	37478	C06429	HMDB13123	4		0.9	0.44	0.22	0.16	0.71	1.26	0.4083	0.7506	0.2319	0.1456	0.0018	0.0102	0.001	0.0088	0.2263	0.3404	0.9479	0.6927	0.1156	1	0.0399	1	0.4461	1	0.8131	1	0.6216	0.3873	0.9719	0.4879	0.2915	0.133	0.1872	0.1021	0.015	0.0161	0.3607	0.0806	0.0612	0.0402	2.7073
Lipid	Fatty acid, dicarboxylate	dodecanedioate	LC/MS neg	32388	C02678	HMDB00623	2	0	0.73	0.17	0.19	0.23	0.4	0.3	0.2263	0.6902	0.0003	0.0007	0.0006	0.0042	0.0016	0.011	0.016	0.0889	0.0046	0.0542	0.73	1	0.239	1	0.3005	1	0.9305	1	0.9525	0.4973	0.5691	0.3496	0.209	0.1017	0.0881	0.0546	0.0016	0.0042	0.0005	0.0007	0.7137	0.226	3.1689
Lipid	Essential fatty acid	eicosapentaenoate (EPA; 20:5n3)	LC/MS neg	18467	C06428	HMDB01999	1	1	1.16	2.01	1.41	1.22	1.09	1.2	0.3418	0.7453	0.0023	0.0035	0.1581	0.2402	0.2643	0.2979	0.8612	0.5106	0.5956	0.5844	0.5366	1	0.3777	1	0.125	1	0.0788	1	0.0478	0.06	0.0385	0.0427	0.011	0.009	0.0833	0.0522	0.2204	0.1038	0.7779	0.1443	0.0321	0.0244	0.8261
Lipid	Long chain fatty acid	eicosenoate (20:1n9 or 11)	LC/MS neg	33587		HMDB02231	3		1.28	1.41	1.08	1.08	1.24	2.3	0.1996	0.6902	0.2419	0.1506	0.6898	0.553	0.5117	0.4325	0.783	0.4988	0.0596	0.2341	0.416	1	0.485	1	0.4966	1	0.6491	1	0.9286	0.4923	0.7812	0.433	0.7872	0.2946	0.7088	0.3011	0.1585	0.0811	0.069	0.0219	0.6908	0.2224	0.8893
Xenobiotics	Food component/Plant	enterolactone	LC/MS neg	39626			2	0	0.79	0.02	0.01	0.01	0.06	0.02	0.3174	0.7367	9.4623e-06	4.3061e-05	1.0685e-06	5.6538e-05	2.4576e-06	7.1465e-05	0.0003	0.0043	4.2341e-06	0.0002	0.8449	1	0.8753	1	0.4342	1	0.8124	1	0.0593	0.0688	0.2675	0.1979	0.06	0.0366	0.2638	0.1354	7.7323e-05	0.0006	0.7442	0.1392	0.0973	0.0567	2.2548
Xenobiotics	Food component/Plant	equol	LC/MS neg	36774	C14131	HMDB02209	2	0	0.99	0.39	0.39	0.48	0.63	0.58	0.9917	0.8579	0.0019	0.003	0.0009	0.0058	0.0062	0.0302	0.0347	0.1402	0.0243	0.1613	0.5395	1	0.9275	1	0.814	1	0.3294	1	0.6865	0.411	0.3691	0.2513	0.0261	0.0185	0.0034	0.0036	0.0115	0.0135	0.0598	0.02	0.0537	0.0366	0.8961
Xenobiotics	Sugar, sugar substitute, starch	erythritol	GC/MS	20699	C00503	HMDB02994	1	1	11.24	24.03	27.66	6.53	0.83	1.31	0.1487	0.6902	1.0936e-05	4.6593e-05	7.5485e-05	0.001	0.0186	0.0517	0.7867	0.4988	0.7437	0.6314	0.2201	1	0.8989	1	0.8747	1	0.9489	1	0.0181	0.0328	0.0076	0.0105	3.4941e-07	2.029e-06	2.4897e-06	8.3665e-06	0.0006	0.0024	0.003	0.0025	0.0028	0.0045	0.2422
Carbohydrate	Aminosugars metabolism	erythronate*	GC/MS	33477		HMDB00613	1	1	3.4	6.71	6.15	3.99	1.33	1.46	0.2939	0.7168	0.0004	0.001	0.0062	0.0256	0.0255	0.0623	0.4884	0.425	0.8242	0.6584	0.5504	1	0.4324	1	0.1814	1	0.3695	1	0.7829	0.4469	0.4878	0.3115	0.0644	0.0383	0.0032	0.0034	0.003	0.006	0.2635	0.0623	0.179	0.0891	0.5029
Lipid	Glycerolipid metabolism	ethanolamine	GC/MS	1497	C00189	HMDB00149	4		1.12	0.6	1.04	0.26	0.32	0.4	0.9159	0.8387	0.1106	0.0812	0.4419	0.4398	0.0089	0.0366	0.0402	0.1485	0.0585	0.2341	0.6748	1	0.9123	1	0.2062	1	0.5622	1	0.6668	0.4072	0.1436	0.1218	0.0208	0.0153	0.2345	0.1224	0.0006	0.0024	0.2117	0.0524	0.7774	0.2391	5.0086
Xenobiotics	Food component/Plant	ferulate	LC/MS neg	35630	C01494	HMDB00954	1	0	1.41	0.05	0.49	0.58	0.53	0.67	0.2492	0.6902	3.0869e-07	3.7951e-06	0.0232	0.0659	0.0972	0.1512	0.1237	0.2613	0.4609	0.5129	0.6193	1	0.7162	1	0.7261	1	0.4175	1	7.8322e-06	0.0003	1.6854e-07	4.976e-06	8.5981e-08	9.2327e-07	1.4091e-08	2.2717e-07	0.0173	0.0177	0.0147	0.0075	9.7052e-05	0.0004	1.3962
Carbohydrate	Fructose, mannose, galactose, starch, and sucrose metabolism	fructose	GC/MS	577	C00095	HMDB00660	3		48.24	2.42	0.83	0.93	0.62	3.11	0.1037	0.6902	0.5656	0.2818	0.6216	0.532	0.76	0.5274	0.2396	0.3489	0.2536	0.3869	0.8921	1	0.8912	1	0.5821	1	0.262	1	0.137	0.1315	0.206	0.1628	0.1711	0.0884	0.3743	0.1787	0.5178	0.1964	0.1592	0.0422	0.3386	0.1391	0.4721
Carbohydrate	Aminosugars metabolism	fucose	GC/MS	15821	C00382	HMDB00174	4		1.02	0.43	0.3	0.43	0.71	0.46	0.9113	0.8387	0.2135	0.1366	0.0072	0.0278	0.0419	0.0851	0.3508	0.3967	0.0653	0.2452	0.2331	1	0.1692	1	0.2484	1	0.1351	1	0.3903	0.2779	0.5376	0.3345	0.0361	0.0241	0.2621	0.135	0.0458	0.0335	0.285	0.0665	0.5791	0.1965	1.8637
Energy	Krebs cycle	fumarate	GC/MS	1643	C00122	HMDB00134	4		0.88	3.73	3.49	2.95	3.05	1.92	0.4989	0.7635	0.0003	0.0008	0.0003	0.003	0.0025	0.0152	0.0018	0.0195	0.0592	0.2341	0.4201	1	0.8809	1	0.2954	1	0.7385	1	0.2427	0.1994	0.4888	0.3115	0.0299	0.0204	0.004	0.0041	0.0007	0.0024	0.0147	0.0075	0.4659	0.1732	1.1009
Carbohydrate	Fructose, mannose, galactose, starch, and sucrose metabolism	galactinol	GC/MS	21034	C01235	HMDB05826	1	1	1	1.11	1	1	1	1			1.0883e-05	4.6593e-05	1	0.6587	1	0.6033	1	0.5523	1	0.701	1	1	1	1	1	1	1	1	3.952e-07	3.748e-05	3.952e-07	7.2451e-06	3.952e-07	2.2185e-06	3.952e-07	1.8729e-06	0.1064	0.061	0.0076	0.0047	0.0076	0.0101	0.8838
Carbohydrate	Fructose, mannose, galactose, starch, and sucrose metabolism	galactose	GC/MS	12055	C01582	HMDB00143	3		1.13	0.54	0.67	0.9	0.73	1.21	0.7322	0.823	0.2305	0.1452	0.3379	0.3738	0.5286	0.4356	0.4583	0.4236	0.8329	0.6588	0.4326	1	0.6869	1	0.4735	1	0.1406	1	0.4435	0.3025	0.8105	0.4414	0.7161	0.2741	0.9037	0.3619	0.5732	0.2137	0.1291	0.0359	0.5656	0.1938	1.965
Xenobiotics	Food component/Plant	gallate	GC/MS	37447	D01398,C01424	HMDB05807	4		1	1	2.41	8.08	6.82	6.3			1	0.4154	0.5967	0.5219	0.0757	0.1269	0.0446	0.1541	0.0856	0.2677	1	1	1	1	1	1	1	1	0.4292	0.2986	0.0088	0.0118	0.0032	0.0031	0.0112	0.0095	0.0611	0.0418	0.4141	0.0902	0.4141	0.1601	0.1078
Amino acid	Glutamate metabolism	gamma-aminobutyrate (GABA)	GC/MS	1416	C00334	HMDB00112	4		1.29	4.16	12.2	7.36	3.82	5.3	0.7641	0.823	0.148	0.1014	0.0003	0.0027	0.0251	0.0618	0.0834	0.2204	0.046	0.2185	0.0447	1	0.6401	1	0.9826	1	0.508	1	0.3157	0.2394	0.5211	0.3268	0.6257	0.2479	0.9634	0.3749	0.0075	0.0106	0.6829	0.1309	0.3859	0.1513	0.7107
Peptide	gamma-glutamyl	gamma-glutamylglutamate	LC/MS pos	36738			1	1	0.96	18.54	20.85	10.22	1.11	0.83	0.8246	0.8303	6.3758e-05	0.0002	0.0023	0.012	0.0988	0.1528	0.8055	0.499	0.8614	0.6691	0.1598	1	0.3026	1	0.9576	1	0.5097	1	0.0002	0.0013	2.7043e-07	5.3709e-06	2.6824e-08	4.8501e-07	1.1916e-10	1.1012e-08	0.0634	0.0424	3.1538e-05	9.5644e-05	0.0002	0.0005	0.7022
Peptide	gamma-glutamyl	gamma-glutamylisoleucine*	LC/MS pos	34456		HMDB11170	4		0.67	3.38	7.53	3.47	2.29	0.75	0.6011	0.7943	0.0606	0.0516	0.0122	0.0418	0.0937	0.1474	0.3833	0.4009	0.5556	0.5621	0.192	1	0.2653	1	0.5004	1	0.5111	1	0.5275	0.3463	0.0555	0.058	0.0086	0.0075	0.0019	0.0021	0.2073	0.0994	0.0229	0.01	0.027	0.0218	0.6375
Peptide	gamma-glutamyl	gamma-glutamylleucine	LC/MS pos	18369		HMDB11171	1	1	0.63	4.65	3.19	2.89	1.63	1.01	0.699	0.823	0.0206	0.0209	0.2018	0.2757	0.2204	0.2693	0.6274	0.4669	0.9761	0.701	0.2956	1	0.1626	1	0.2974	1	0.5696	1	0.0017	0.0055	0.0003	0.0007	3.3993e-05	6.7347e-05	2.122e-05	4.783e-05	0.2907	0.1299	0.0024	0.0023	0.2132	0.1011	1.0187
Peptide	gamma-glutamyl	gamma-glutamylmethionine	LC/MS pos	37539			1	1	0.52	4.26	4.29	3.95	2.05	0.89	0.2825	0.6952	0.0113	0.0129	0.0423	0.1026	0.0378	0.0801	0.2297	0.3435	0.93	0.6885	0.1863	1	0.0539	1	0.0946	1	0.1616	1	0.0074	0.0172	0.0008	0.0016	2.5173e-05	5.572e-05	1.1447e-07	9.1984e-07	0.18	0.088	7.2156e-05	0.0002	0.0125	0.0134	1.1487
Peptide	gamma-glutamyl	gamma-glutamylphenylalanine	LC/MS pos	33422		HMDB00594	1	1	0.63	6.04	3.41	1.94	1.76	0.92	0.6149	0.7943	0.0027	0.0039	0.2044	0.2774	0.6296	0.4733	0.3842	0.4009	0.8311	0.6588	0.4266	1	0.3124	1	0.2478	1	0.6043	1	0.0001	0.0012	9.2288e-07	1.0183e-05	3.3952e-06	1.021e-05	2.7253e-07	1.4815e-06	0.3861	0.1578	0.0003	0.0006	0.0132	0.0137	1.0302
Peptide	gamma-glutamyl	gamma-glutamyltyrosine	LC/MS pos	2734			1	1	0.77	4.12	1.85	1.85	1.16	0.79	0.7631	0.823	0.0108	0.0126	0.6362	0.5384	0.3351	0.3455	0.9876	0.5518	0.5775	0.5754	0.5146	1	0.1813	1	0.2349	1	0.5557	1	0.0003	0.0015	0.0001	0.0003	2.8887e-06	9.1788e-06	3.5589e-06	1.0609e-05	0.5811	0.2156	0.002	0.0021	0.1029	0.0586	1.2142
Peptide	gamma-glutamyl	gamma-glutamylvaline	LC/MS pos	32393		HMDB11172	4		0.88	2.03	1.71	1.96	1.53	0.9	0.8186	0.8303	0.0423	0.0377	0.0907	0.1642	0.01	0.0378	0.1661	0.3158	0.6467	0.5922	0.2025	1	0.0729	1	0.1839	1	0.5766	1	0.0215	0.0358	0.1041	0.0947	0.0051	0.0047	3.2244e-05	6.9296e-05	0.0484	0.0351	7.5127e-05	0.0002	0.1164	0.0637	0.8792
Cofactors and vitamins	Tocopherol metabolism	gamma-tocopherol	GC/MS	33420	C02483	HMDB01492	3		1.47	0.92	0.79	0.91	1.03	0.98	0.1844	0.6902	0.5075	0.2573	0.2181	0.2873	0.5958	0.4633	0.9748	0.5509	0.8545	0.6691	0.5481	1	0.8706	1	0.9149	1	0.4255	1	0.8781	0.4753	0.9446	0.4841	0.3239	0.1447	0.5829	0.2577	0.8186	0.275	0.0042	0.0031	0.5571	0.1926	1.0207
Cofactors and vitamins	Tocopherol metabolism	gamma-tocotrienol	GC/MS	37501	C14155		3		1.04	1.17	1.38	1.18	0.93	1.56	0.9326	0.8421	0.5699	0.2832	0.1612	0.2426	0.5348	0.4356	0.7402	0.4962	0.0899	0.2731	0.6559	1	0.7734	1	0.5181	1	1	1	0.0947	0.1013	0.6359	0.3779	0.8251	0.3061	0.1506	0.0851	0.1502	0.0789	0.7342	0.1376	0.7667	0.2369	0.9071
Xenobiotics	Food component/Plant	genistein	LC/MS neg	32448	C06563	HMDB03217	4		1.41	1.85	4.56	9.36	5.33	1.51	0.5275	0.7641	0.1626	0.1095	0.0265	0.0719	0.0106	0.0389	0.0893	0.2285	0.4801	0.5185	0.8297	1	0.8195	1	0.9497	1	0.9047	1	0.2764	0.2191	0.0962	0.0895	0.5551	0.2247	0.3521	0.1699	0.0439	0.0325	0.0019	0.0021	0.4975	0.1791	0.3149
Xenobiotics	Food component/Plant	genistin	LC/MS pos	32436	C09126		1	1	0.72	4.2	1.26	2	1.9	1.06	0.4226	0.7506	0.0003	0.0008	0.6263	0.533	0.1442	0.2016	0.056	0.1733	0.8309	0.6588	1	1	1	1	1	1	0.0602	1	0.0002	0.0013	0.0062	0.009	0.0261	0.0185	0.0313	0.0233	0.0078	0.0109	0.0657	0.0213	0.1524	0.0789	0.6215
Carbohydrate	Nucleotide sugars, pentose metabolism	gluconate	GC/MS	587	C00257	HMDB00625	0	-	3.59	0.52	1.13	1.19	0.74	1.21	0.0421	0.6902	0.1953	0.1277	0.6045	0.5272	0.7188	0.5144	0.6228	0.4669	0.8602	0.6691	0.9215	1	0.9193	1	0.3864	1	0.3164	1	0.0426	0.0557	0.0652	0.0658	0.8095	0.3023	0.7067	0.3011	0.7624	0.2619	0.1639	0.0431	0.8155	0.2486	0.4358
Carbohydrate	Glycolysis, gluconeogenesis, pyruvate metabolism	glucose	GC/MS	20488	C00031	HMDB00122	1	0	1.69	0.4	0.83	0.89	0.87	1.09	0.1755	0.6902	0.0257	0.0249	0.4386	0.4392	0.7394	0.5219	0.6629	0.4757	0.6403	0.5918	0.6861	1	0.5405	1	0.5639	1	0.28	1	0.1677	0.1538	0.099	0.0914	0.1167	0.0628	0.0459	0.032	0.8512	0.2828	0.0057	0.0039	0.0848	0.051	0.7189
Carbohydrate	Glycolysis, gluconeogenesis, pyruvate metabolism	glucose-6-phosphate (G6P)	GC/MS	31260	C00668	HMDB01401	3		0.88	0.13	1.58	4.33	2.35	1.25	0.4976	0.7635	0.0691	0.0565	0.4399	0.4392	0.122	0.1792	0.5017	0.4269	0.6313	0.5918	0.8779	1	0.1635	1	0.2562	1	0.3021	1	0.0994	0.1041	0.0115	0.0149	0.0782	0.0445	0.0977	0.0594	0.6612	0.2373	0.8068	0.1483	0.1552	0.0799	2.1432
Amino acid	Glutamate metabolism	glutamate	GC/MS	57	C00025	HMDB03339	4		0.68	1.98	2.35	2.46	1.63	1.35	0.408	0.7506	0.0826	0.0654	0.0605	0.129	0.0425	0.0851	0.2467	0.3502	0.4346	0.5029	0.3092	1	0.2398	1	0.1951	1	0.0759	1	0.2165	0.1847	0.2123	0.1653	0.0108	0.0089	0.0003	0.0005	0.0421	0.0316	0.0003	0.0006	0.6101	0.205	1.8613
Amino acid	Glutamate metabolism	glutamine	LC/MS pos	53	C00064	HMDB00641	4		0.93	1.2	1.25	1.34	1.04	1.43	0.7197	0.823	0.2988	0.1719	0.1812	0.2614	0.1053	0.162	0.7633	0.4986	0.0422	0.21	0.4883	1	0.2305	1	0.3448	1	0.0069	0.9005	0.6185	0.3873	0.4503	0.2917	0.0155	0.0119	0.0236	0.0184	0.0349	0.0284	3.5572e-09	1.9897e-07	0.1827	0.09	0.7824
Peptide	Dipeptide	glutamylglutamine	LC/MS pos	41398			3		1.28	1	1.26	1.67	1.33	1.45	0.3684	0.7506	0.9312	0.3996	0.4324	0.4372	0.0652	0.1135	0.4851	0.425	0.1781	0.3325	0.9974	1	0.3767	1	0.7414	1	0.8331	1	0.2492	0.2034	0.1824	0.1474	0.1368	0.0727	0.1113	0.0665	0.0118	0.0137	0.0024	0.0023	0.0189	0.017	0.5552
Amino acid	Lysine metabolism	glutarate (pentanedioate)	GC/MS	396	C00489	HMDB00661	4		1.09	0.03	0.52	0.1	0.38	0.14	0.8505	0.8387	0.0003	0.0008	0.5163	0.4779	0.0008	0.0076	0.0813	0.2185	0.0637	0.2417	0.2805	1	0.7148	1	0.9387	1	0.3387	1	0.0088	0.0191	0.3632	0.2494	0.0101	0.0086	0.2079	0.1108	0.0023	0.0053	0.7115	0.1348	0.2255	0.1051	1.5666
Carbohydrate	Glycolysis, gluconeogenesis, pyruvate metabolism	glycerate	GC/MS	1572	C00258	HMDB00139	1	0	1.25	0.32	1.31	1.39	1.18	1.13	0.4668	0.7635	0.0033	0.0047	0.6224	0.532	0.8093	0.5525	0.7043	0.4921	0.794	0.6528	0.9608	1	0.9595	1	0.7516	1	0.7725	1	6.7563e-05	0.0008	0.0003	0.0007	3.1281e-05	6.3469e-05	0.0007	0.0009	0.9323	0.3012	0.0156	0.0078	0.0977	0.0567	0.9099
Lipid	Glycerolipid metabolism	glycerol	GC/MS	15122	C00116	HMDB00131	1	0	1.51	0.48	0.84	0.65	0.84	1.01	0.2434	0.6902	0.0018	0.0029	0.4822	0.4639	0.0802	0.1317	0.3666	0.4009	0.9803	0.701	0.8814	1	0.8955	1	0.5968	1	0.3465	1	0.0003	0.0017	0.0518	0.0549	0.0107	0.0089	0.0019	0.0021	0.3256	0.1411	0.0609	0.02	0.0062	0.0087	0.8373
Lipid	Glycerolipid metabolism	glycerol 3-phosphate (G3P)	GC/MS	15365	C00093	HMDB00126	3		0.65	0.79	1.92	1.38	1.24	1.31	0.272	0.6902	0.5316	0.2671	0.0627	0.1319	0.3967	0.3808	0.4968	0.4266	0.3722	0.4729	0.5863	1	0.2742	1	0.2822	1	0.2183	1	0.0304	0.0449	0.8427	0.451	0.9814	0.3443	0.9578	0.3735	0.0374	0.0296	0.1592	0.0422	0.7442	0.231	1.8123
Lipid	Glycerolipid metabolism	glycerophosphorylcholine (GPC)	LC/MS pos	15990	C00670	HMDB00086	3		1.63	0.54	1.5	0.76	0.69	1.45	0.386	0.7506	0.1489	0.1014	0.6642	0.5449	0.3145	0.335	0.2683	0.3662	0.2261	0.3709	0.3441	1	0.6259	1	0.6992	1	0.6587	1	0.1063	0.1089	0.9799	0.4879	0.2753	0.1267	0.0008	0.001	0.5511	0.207	0.1304	0.0362	0.0004	0.0008	0.5468
Amino acid	Glycine, serine and threonine metabolism	glycine	GC/MS	11777	C00037	HMDB00123	4		0.74	2.86	2.08	2.61	1.06	1.18	0.7427	0.823	0.0101	0.012	0.061	0.1292	0.011	0.0397	0.8389	0.5055	0.6984	0.6082	0.7162	1	0.3205	1	0.925	1	0.4801	1	0.1244	0.1233	0.1488	0.1249	0.0022	0.0023	0.0002	0.0003	0.0194	0.0193	3.1547e-07	2.9764e-06	0.2968	0.1272	0.832
Xenobiotics	Food component/Plant	glycitein	LC/MS pos	34024	C14536	HMDB05781	3		1.86	0.71	1.13	1.47	0.54	0.57	0.2172	0.6902	0.4665	0.2445	0.9282	0.6473	0.8549	0.5624	0.0848	0.2214	0.1827	0.3373	0.7605	1	0.6176	1	0.9736	1	0.8062	1	0.7243	0.4251	0.6807	0.3957	0.233	0.1102	0.685	0.2944	0.1233	0.0684	0.0316	0.0126	0.8265	0.2509	0.4311
Xenobiotics	Food component/Plant	glycitin	LC/MS neg	32432		HMDB02219	1	1	1	1.37	1.16	1	1	1			4.8184e-05	0.0002	0.07	0.1416	1	0.6033	1	0.5523	1	0.701	1	1	1	1	1	1	1	1	0.0027	0.0075	2.3351e-06	1.7538e-05	2.3351e-06	7.7105e-06	2.3351e-06	8.0449e-06	0.0492	0.0353	0.0174	0.0082	0.0174	0.0161	0.7324
Lipid	Bile acid metabolism	glycocholate	LC/MS pos	18476	C01921	HMDB00138	3		1.05	0.83	1	1.09	1.12	1.16	0.3632	0.7489	0.3665	0.2027	1	0.6587	0.6737	0.4922	0.7938	0.4988	0.4691	0.5129	0.337	1	0.337	1	0.6351	1	0.337	1	1	0.5081	0.5276	0.33	0.0188	0.0141	0.2783	0.1413	0.6068	0.2225	0.1741	0.0445	0.4983	0.1791	0.654
Xenobiotics	Chemical	glycolate (hydroxyacetate)	GC/MS	15737	C00160	HMDB00115	4		0.26	3.68	1.91	0.09	1	3.48	0.7693	0.823	0.1974	0.1284	0.5229	0.4825	0.0609	0.1093	0.3198	0.3852	0.4458	0.5063	0.1851	1	0.2775	1	0.055	1	0.3518	1	0.6697	0.408	0.0262	0.0306	0.9813	0.3443	0.0548	0.0371	0.9878	0.3138	0.0056	0.0039	0.246	0.1115	42.9688
Peptide	Dipeptide	glycylglycine	GC/MS	21030	C02037	HMDB11733	4		0.76	3.62	4.53	3.21	3.37	3.84	0.491	0.7635	0.0094	0.0115	0.0058	0.0246	0.0147	0.0462	0.017	0.0889	0.0576	0.2341	0.3541	1	0.4447	1	0.5062	1	0.1872	1	0.2732	0.2179	0.2024	0.1613	0.229	0.1094	0.008	0.0074	1.6629e-05	0.0003	0.0449	0.0163	0.9884	0.285	0.8091
Peptide	Dipeptide	glycylisoleucine	LC/MS pos	36659			4		1.11	1.3	2.48	2.95	1.92	2.15	0.6344	0.7943	0.3613	0.2004	0.0136	0.0455	0.0068	0.0316	0.0949	0.2339	0.0283	0.1676	0.4367	1	0.3315	1	0.9583	1	0.2096	1	0.2345	0.1953	0.1973	0.1578	0.2478	0.1156	0.9316	0.3663	0.0031	0.0061	0.002	0.0021	0.2387	0.1101	0.5082
Peptide	Dipeptide	glycylleucine	LC/MS pos	34398	C02155	HMDB00759	3		1.03	0.99	1.26	1.41	1.21	1.51	0.7797	0.823	0.9362	0.3997	0.2402	0.3062	0.0866	0.1391	0.3706	0.4009	0.0564	0.2341	0.6163	1	0.3924	1	0.6843	1	0.1133	1	0.2602	0.2104	0.1512	0.1264	0.3962	0.1733	0.4855	0.221	0.013	0.0146	3.6901e-06	1.9584e-05	0.0011	0.0021	0.7021
Peptide	Dipeptide	glycylphenylalanine	LC/MS pos	33954			3		0.9	0.66	1.12	1.43	1.11	1.36	0.7125	0.823	0.0614	0.0521	0.5642	0.5046	0.151	0.2081	0.7267	0.4942	0.1927	0.3427	0.6141	1	0.3799	1	0.777	1	0.2581	1	0.0207	0.0348	0.005	0.0077	0.0194	0.0144	0.0196	0.0156	0.0198	0.0193	2.0216e-05	8.1745e-05	0.001	0.0021	0.7649
Peptide	Dipeptide	glycylproline	LC/MS pos	22171		HMDB00721	0	-	0.67	1.03	1.12	1.1	0.67	0.6	0.034	0.6902	0.8582	0.3785	0.6453	0.5384	0.5254	0.4353	0.1506	0.2948	0.0409	0.2092	0.4663	1	0.1543	1	0.5672	1	0.5478	1	0.8792	0.4753	0.3622	0.2494	0.0132	0.0103	0.001	0.0013	0.6596	0.2372	2.4998e-06	1.5162e-05	0.1953	0.0949	1.2397
Peptide	Dipeptide	glycyltryptophan	LC/MS pos	38151			3		0.83	1.14	1.2	1.79	0.96	1.21	0.488	0.7635	0.5923	0.2901	0.5824	0.5136	0.0646	0.1132	0.7158	0.4936	0.5056	0.5328	0.8173	1	0.2952	1	0.9402	1	0.2703	1	0.7586	0.4351	0.7629	0.4277	0.1972	0.098	0.1674	0.0924	0.0632	0.0424	4.6589e-07	3.9561e-06	0.0457	0.0318	0.6156
Peptide	Dipeptide	glycyltyrosine	LC/MS pos	33958			3		0.95	0.74	1.06	1.28	1.13	1.33	0.95	0.8468	0.1065	0.0791	0.7422	0.5779	0.2238	0.2712	0.5799	0.4514	0.1757	0.331	0.9593	1	0.5171	1	0.895	1	0.3368	1	0.0156	0.0293	0.0067	0.0094	0.0099	0.0084	0.0131	0.0109	0.0174	0.0177	2.6423e-05	8.6296e-05	4.5664e-05	0.0002	0.8279
Peptide	Dipeptide	glycylvaline	LC/MS pos	18357			4		1.1	1.33	2.85	3.07	1.61	2.1	0.6244	0.7943	0.276	0.164	0.0032	0.015	0.004	0.0217	0.2341	0.3476	0.0236	0.1597	0.2599	1	0.2736	1	0.8053	1	0.1974	1	0.2892	0.2248	0.3177	0.2247	0.6279	0.2482	0.8416	0.3419	0.0018	0.0046	0.0021	0.0021	0.2989	0.1273	0.476
Nucleotide	Purine metabolism, guanine containing	guanine	GC/MS	418	C00242	HMDB00132	1	0	0.96	0.08	0.33	0.42	0.6	0.71	0.3994	0.7506	5.5705e-09	2.2309e-07	0.0024	0.0121	0.0123	0.0419	0.1414	0.2875	0.2894	0.4156	0.9171	1	0.8046	1	0.3836	1	0.2901	1	1.707e-05	0.0004	7.6973e-07	9.655e-06	1.7241e-06	6.7103e-06	7.5739e-07	3.2555e-06	0.0003	0.0015	0.0253	0.0107	0.0008	0.0016	3.2133
Nucleotide	Purine metabolism, guanine containing	guanosine	LC/MS neg	1573	C00387	HMDB00133	1	1	1.29	7.38	0.7	0.38	1.47	1.51	0.6311	0.7943	0.0061	0.0077	0.4125	0.4247	0.0759	0.1269	0.9637	0.5505	0.5538	0.5621	0.7814	1	0.113	1	0.8181	1	0.8251	1	1.1193e-05	0.0003	4.9002e-05	0.0002	0.0005	0.0006	0.0007	0.0009	0.8078	0.2725	0.0507	0.0176	0.0035	0.0053	1.8644
Nucleotide	Purine metabolism, guanine containing	guanosine-2',3'-cyclic monophosphate	LC/MS neg	37139	C06194	HMDB11629	1	0	0.79	0.19	1.2	0.48	1.04	1.11	0.2586	0.6902	0.0061	0.0077	0.8465	0.6206	0.3379	0.3463	0.8106	0.499	0.9203	0.6849	0.072	1	0.1676	1	0.1927	1	0.1146	1	0.3333	0.2504	0.5718	0.3503	0.0266	0.0187	0.1583	0.0882	0.1645	0.0833	0.7805	0.1444	0.2528	0.1132	1.5002
Lipid	Fatty acid, dicarboxylate	hexadecanedioate	LC/MS neg	35678		HMDB00672	1	0	1.02	0.37	0.75	0.87	1.36	0.95	0.4458	0.7635	0.0177	0.0185	0.4027	0.4192	0.43	0.3946	0.513	0.4287	0.729	0.622	0.5672	1	0.515	1	0.0889	1	0.5741	1	0.2046	0.1771	0.2224	0.171	0.1173	0.0629	0.058	0.0385	0.1366	0.0747	0.2272	0.0553	0.4335	0.1658	1.8351
Xenobiotics	Benzoate metabolism	hippurate	LC/MS neg	15753	C01586	HMDB00714	4		0.27	0.61	0.97	0.9	0.14	0.8	0.4085	0.7506	0.3072	0.1757	0.9297	0.6473	0.7732	0.5328	0.0033	0.0316	0.5652	0.5667	0.4973	1	0.5444	1	0.1302	1	0.5572	1	0.8681	0.4726	0.977	0.4879	0.7718	0.2908	0.7718	0.3191	0.179	0.0878	0.6121	0.1218	0.1463	0.0767	2.2089
Amino acid	Histidine metabolism	histidine	LC/MS neg	59	C00135	HMDB00177	3		0.73	1.16	1.3	1.15	0.96	1.12	0.4862	0.7635	0.7752	0.3537	0.3839	0.403	0.546	0.441	0.983	0.5518	0.679	0.6037	0.4035	1	0.3449	1	0.3861	1	0.1339	1	0.715	0.4227	0.3715	0.252	0.1151	0.0623	0.0541	0.0369	0.4205	0.1693	7.4931e-05	0.0002	0.994	0.2854	0.7527
Peptide	Dipeptide	histidylisoleucine*	LC/MS pos	40194			4		1.05	1.04	2.3	2.18	1.59	1.88	0.6997	0.823	0.9092	0.3915	0.0295	0.0773	0.0429	0.0854	0.2425	0.3489	0.0905	0.2731	0.8331	1	0.971	1	0.589	1	0.6719	1	0.0114	0.024	0.0108	0.0141	0.0302	0.0205	0.1119	0.0666	0.0088	0.0119	0.0071	0.0045	0.0971	0.0567	0.5863
Peptide	Dipeptide	histidylleucine	LC/MS pos	40061			3		1.03	0.74	1.03	1.59	1.21	1.51	0.8179	0.8303	0.2213	0.1402	0.9561	0.6523	0.1341	0.193	0.5389	0.4413	0.1387	0.3105	0.8185	1	0.5529	1	0.6764	1	0.2688	1	0.0367	0.0513	0.0038	0.0061	0.0485	0.0304	0.0264	0.0203	0.0876	0.0537	0.0005	0.0007	0.0092	0.0112	0.7484
Amino acid	Glycine, serine and threonine metabolism	homoserine	GC/MS	23642	C00263,C02926	HMDB00719	1	0	1.1	0.11	0.45	1.02	1.16	1.12	0.9848	0.8579	3.3238e-08	6.6555e-07	0.0054	0.0233	0.9848	0.6033	0.6765	0.4807	0.8	0.6546	0.3006	1	0.1472	1	0.1572	1	0.1756	1	0.0053	0.0136	5.5537e-07	8.8239e-06	9.3201e-08	9.2327e-07	1.351e-07	9.6789e-07	0.0286	0.025	0.0442	0.0161	1.298e-05	0.0002	1.6335
Nucleotide	Purine metabolism, (hypo)xanthine/inosine containing	hypoxanthine	LC/MS neg	3127	C00262	HMDB00157	4		1.25	0.23	1.08	1.18	1.8	2.51	0.4579	0.7635	1.0506e-06	8.4145e-06	0.8746	0.6345	0.5561	0.4479	0.0614	0.1858	0.0015	0.0206	0.5463	1	0.3041	1	0.0143	1	0.0073	0.9005	4.5915e-07	3.748e-05	6.3306e-07	9.1576e-06	4.2218e-06	1.205e-05	4.7235e-08	5.1355e-07	0.1094	0.0622	0.0008	0.001	1.7684e-06	8.1595e-05	1.7332
Amino acid	Histidine metabolism	imidazole propionate	LC/MS pos	40730		HMDB02271	4		4.33	2.71	2.92	2.53	4.83	4.37	0.1132	0.6902	0.4561	0.2403	0.1857	0.2644	0.1418	0.2002	0.0128	0.0813	0.0254	0.1619	0.9038	1	0.9402	1	0.5554	1	0.7894	1	0.5375	0.35	0.2762	0.2025	0.1106	0.0601	0.0939	0.0575	0.0038	0.007	0.0692	0.0219	0.1352	0.072	0.0822
Amino acid	Tryptophan metabolism	indoleacetate	GC/MS	27513	C00954	HMDB00197	3		1.13	0.46	0.61	1.01	0.75	0.58	0.9168	0.8387	0.1488	0.1014	0.141	0.2284	0.3119	0.3335	0.5844	0.4528	0.353	0.457	0.7344	1	0.722	1	0.727	1	0.7807	1	0.6069	0.3841	0.9753	0.4879	0.1163	0.0628	0.3064	0.1526	0.105	0.0607	0.3092	0.071	0.612	0.2051	1.1468
Amino acid	Tryptophan metabolism	indolelactate	LC/MS pos	18349	C02043	HMDB00671	4		1.54	2.72	13.22	2.91	3.13	1.08	0.5029	0.7635	0.1099	0.0809	0.0035	0.0159	0.1838	0.2375	0.1907	0.3275	0.8124	0.6564	0.0552	1	0.1061	1	0.0552	1	0.7809	1	0.5266	0.3463	0.0089	0.0118	0.0024	0.0025	0.0035	0.0037	0.0666	0.0437	0.0196	0.0089	0.1775	0.0887	0.2296
Amino acid	Tryptophan metabolism	indolepropionate	GC/MS	32405		HMDB02302	4		0.83	0.41	1.13	0.52	0.57	0.59	0.3973	0.7506	0.0204	0.0208	0.9692	0.657	0.0164	0.0485	0.1324	0.2752	0.251	0.3866	0.6345	1	0.6846	1	0.5371	1	0.5286	1	0.0259	0.0411	0.4922	0.3128	0.8285	0.3066	0.5086	0.2304	0.0152	0.0162	0.0888	0.0265	0.6056	0.2039	1.6076
Nucleotide	Purine metabolism, (hypo)xanthine/inosine containing	inosine	LC/MS neg	1123			4		1.54	13.48	0.95	1.1	3.5	3.81	0.5536	0.7717	0.0008	0.0015	0.3913	0.4086	0.5938	0.4629	0.291	0.376	0.0485	0.2236	0.1964	1	0.1118	1	0.4873	1	0.841	1	5.4582e-05	0.0007	0.0009	0.0018	0.0114	0.0092	0.0525	0.0359	0.1439	0.0773	0.3046	0.0702	0.0081	0.0106	0.8311
Xenobiotics	Food component/Plant	Isobar: dihydrocaffeate, 3,4-dihydroxycinnamate	LC/MS neg	40515			1	0	1.53	0.09	8.35	29.48	11.74	7.02	0.2981	0.7168	0.0214	0.0214	0.8458	0.6206	0.1435	0.2015	0.0877	0.2267	0.1585	0.3168	0.3282	1	0.9214	1	0.9698	1	0.6053	1	0.0882	0.0949	4.0868e-05	0.0001	7.9902e-06	2.0083e-05	2.9597e-06	9.3986e-06	0.0274	0.0244	0.0038	0.0028	0.0222	0.0186	0.3
Amino acid	Valine, leucine and isoleucine metabolism	isoleucine	LC/MS pos	1125	C00407	HMDB00172	4		0.91	1.28	1.51	1.57	1.24	1.38	0.7723	0.823	0.2973	0.1716	0.0869	0.1614	0.0361	0.079	0.3547	0.3967	0.1354	0.3105	0.4629	1	0.2177	1	0.4976	1	0.0896	1	0.976	0.5064	0.8844	0.4632	0.2603	0.1208	0.0828	0.052	0.0174	0.0177	1.7286e-06	1.1291e-05	0.4624	0.173	0.6998
Peptide	Dipeptide	isoleucylalanine	LC/MS pos	40046			3		1.07	0.8	1.95	2.09	1.65	1.92	0.6884	0.823	0.4069	0.2214	0.0751	0.1474	0.0503	0.0949	0.2538	0.3537	0.0894	0.2731	0.4611	1	0.3886	1	0.9531	1	0.2919	1	0.0234	0.0379	0.0202	0.0241	0.0177	0.0135	0.0814	0.0514	0.0046	0.0077	0.0071	0.0045	0.0159	0.0152	0.502
Peptide	Dipeptide	isoleucylarginine	LC/MS pos	40071			1	0	1.11	0.26	0.72	1.28	1.56	1.78	0.641	0.7943	0.0021	0.0032	0.2584	0.3257	0.7345	0.5206	0.5128	0.4287	0.3511	0.4562	0.5397	1	0.8401	1	0.7314	1	0.8911	1	0.0009	0.0035	1.4634e-05	6.0956e-05	1.991e-06	6.8622e-06	5.7017e-06	1.5273e-05	0.3632	0.1526	0.0078	0.0047	0.0002	0.0006	0.5041
Peptide	Dipeptide	isoleucylglutamate	LC/MS pos	40057			3		0.65	0.73	1.05	1.17	1.16	1.47	0.1937	0.6902	0.1344	0.0948	0.8985	0.6382	0.6335	0.4733	0.6415	0.4707	0.1117	0.2947	0.8205	1	0.8029	1	0.5924	1	0.11	1	0.1025	0.1059	0.0455	0.0494	0.1085	0.0591	0.1454	0.0827	0.0661	0.0437	0.0218	0.0098	0.0974	0.0567	1.4042
Peptide	Dipeptide	isoleucylglutamine	LC/MS neg	40019			3		0.95	0.94	1.1	1.04	1.92	3.55	0.9579	0.8468	0.9557	0.4046	0.8022	0.6035	0.7711	0.5326	0.3145	0.3833	0.1431	0.3105	0.696	1	0.728	1	0.9932	1	0.223	1	0.7587	0.4351	0.845	0.451	0.1877	0.0946	0.8445	0.3423	0.2054	0.0988	0.3617	0.0806	0.6677	0.2177	0.5322
Peptide	Dipeptide	isoleucylglycine	LC/MS pos	40008			1	0	0.65	0.6	1.01	1.14	1.04	1.53	0.1083	0.6902	0.0121	0.0136	0.9749	0.657	0.5213	0.4353	0.8965	0.5233	0.0562	0.2341	0.6496	1	0.4575	1	0.3736	1	0.0398	1	0.0069	0.0165	0.0024	0.004	0.0238	0.0171	0.0042	0.0043	0.34	0.1465	0.0675	0.0217	0.016	0.0152	1.4818
Peptide	Dipeptide	isoleucylisoleucine	LC/MS pos	36761			4		1.21	0.78	1.97	2.99	1.93	2.17	0.4982	0.7635	0.4721	0.2462	0.1164	0.1986	0.0214	0.0558	0.1621	0.3104	0.081	0.2657	0.5748	1	0.4125	1	0.8613	1	0.2656	1	0.0277	0.0418	0.0052	0.0079	0.013	0.0102	0.0913	0.0565	0.0091	0.0121	0.0119	0.0064	0.065	0.0422	0.4678
Peptide	Dipeptide	isoleucylleucine	LC/MS pos	36760			1	0	0.88	0.39	0.74	1.26	1.53	1.51	0.415	0.7506	0.0003	0.0007	0.2454	0.3116	0.4663	0.4159	0.1991	0.331	0.1973	0.3434	0.7949	1	0.8813	1	0.3935	1	0.3373	1	0.0006	0.0027	2.576e-06	1.8219e-05	7.3801e-06	1.8831e-05	1.1906e-05	2.8212e-05	0.151	0.0789	0.0107	0.0059	0.0001	0.0004	1.0493
Peptide	Dipeptide	isoleucylmethionine	LC/MS pos	40058			1	0	0.91	0.53	0.87	1.41	1.44	1.8	0.6546	0.7958	0.0153	0.0163	0.5578	0.5016	0.3554	0.3568	0.3702	0.4009	0.1209	0.3037	0.8087	1	0.9645	1	0.6453	1	0.3417	1	0.0098	0.0208	0.0001	0.0003	0.001	0.0012	0.0007	0.0009	0.0924	0.0555	0.0615	0.0201	0.0087	0.011	0.9051
Peptide	Dipeptide	isoleucylphenylalanine	LC/MS pos	40067			1	0	0.85	0.25	0.66	1.21	1.17	1.24	0.8227	0.8303	3.27e-05	0.0001	0.1446	0.2292	0.6585	0.4848	0.7521	0.4985	0.6589	0.5946	0.694	1	0.9735	1	0.9822	1	0.8481	1	0.0001	0.0012	4.3511e-07	7.407e-06	9.2673e-07	4.0017e-06	1.2559e-06	4.9878e-06	0.8916	0.2924	0.0029	0.0025	0.0001	0.0004	0.857
Peptide	Dipeptide	isoleucylserine	LC/MS pos	40012			4		0.81	0.65	1.13	1.22	1.55	1.64	0.272	0.6902	0.0323	0.0294	0.6423	0.5384	0.4734	0.4183	0.0267	0.1205	0.1006	0.2886	0.911	1	0.9165	1	0.0546	1	0.2717	1	0.0019	0.0058	0.0003	0.0007	0.0042	0.004	0.0013	0.0015	0.0626	0.0422	0.0804	0.0247	0.0128	0.0135	1.0966
Peptide	Dipeptide	isoleucyltryptophan	LC/MS pos	40079			1	0	0.78	0.43	0.76	1.08	1.19	1.06	0.2221	0.6902	2.3657e-05	8.7721e-05	0.175	0.2572	0.7564	0.5274	0.4523	0.4214	0.7627	0.6395	0.8751	1	0.8568	1	0.4038	1	0.5015	1	0.0001	0.0012	8.2023e-07	9.774e-06	3.0282e-06	9.4437e-06	8.5135e-06	2.1264e-05	0.7943	0.2686	0.0007	0.001	3.8034e-05	0.0002	1.1798
Peptide	Dipeptide	isoleucyltyrosine	LC/MS pos	40073			1	0	0.76	0.34	0.9	1.38	1.37	1.56	0.9504	0.8468	0.0011	0.002	0.6732	0.5494	0.4159	0.3901	0.4667	0.425	0.2986	0.4186	0.8539	1	0.9236	1	0.9555	1	0.6114	1	0.0015	0.0052	1.0546e-05	4.6543e-05	7.3343e-06	1.8831e-05	2.8847e-05	6.3472e-05	0.0401	0.0309	0.0008	0.001	8.4697e-05	0.0003	0.7968
Peptide	Dipeptide	isoleucylvaline	LC/MS pos	40049			4		1.07	0.86	1.99	2.52	1.49	2.03	0.72	0.823	0.754	0.3479	0.0543	0.1206	0.0162	0.0485	0.2924	0.376	0.0466	0.2185	0.3864	1	0.2939	1	0.9707	1	0.1447	1	0.0767	0.0842	0.0298	0.0343	0.0813	0.046	0.3017	0.1507	0.0052	0.0084	0.0021	0.0021	0.0358	0.0265	0.5572
Lipid	Fatty acid metabolism	isovalerate	LC/MS neg	34732	C08262	HMDB00718	1	0	1.04	0.14	0.37	0.36	0.66	0.64	0.7229	0.823	5.9537e-07	5.4189e-06	0.0024	0.0121	0.0086	0.0361	0.3245	0.3853	0.281	0.411	0.8818	1	0.7347	1	0.4024	1	0.3665	1	0.0004	0.0018	1.9807e-05	7.8677e-05	6.8799e-10	1.1586e-07	7.7175e-10	2.3773e-08	0.0115	0.0135	7.9342e-06	3.7429e-05	5.7214e-05	0.0003	1.5636
Amino acid	Tryptophan metabolism	kynurenate	LC/MS neg	1417	C01717	HMDB00715	1	0	1.11	0.2	1.01	0.77	0.65	0.97	0.6301	0.7943	0.0019	0.003	0.6509	0.5384	0.4762	0.4183	0.1791	0.3209	0.7574	0.6382	0.6518	1	0.747	1	0.8672	1	0.9029	1	3.3033e-05	0.0005	7.7715e-05	0.0002	0.0003	0.0004	1.0239e-06	4.2318e-06	0.3769	0.1553	0.0634	0.0206	0.0019	0.0032	0.8572
Cofactors and vitamins	Hemoglobin and porphyrin metabolism	L-urobilin	LC/MS pos	40173	C05793	HMDB04159	4		1.37	0.28	0.25	0.47	0.4	1.06	0.4699	0.7635	0.029	0.0275	0.0063	0.0258	0.0903	0.1435	0.0445	0.1541	0.8084	0.6562	0.0905	1	0.4088	1	0.0342	1	0.4838	1	0.1702	0.1555	0.0456	0.0494	0.0014	0.0016	0.0001	0.0002	0.025	0.0227	2.9561e-05	9.2969e-05	0.319	0.1338	2.1035
Carbohydrate	Glycolysis, gluconeogenesis, pyruvate metabolism	lactate	GC/MS	527	C00186	HMDB00190	1	0	2.05	0.26	0.72	0.78	0.22	0.34	0.2624	0.6902	0.0011	0.002	0.3115	0.3571	0.5316	0.4356	0.0047	0.0405	0.0757	0.2616	0.5034	1	0.2516	1	0.8843	1	0.6569	1	0.0545	0.0645	0.0859	0.0825	0.6913	0.2676	0.1844	0.1009	0.0026	0.0056	0.0336	0.013	0.0959	0.0567	0.5863
Lipid	Sterol/Steroid	lathosterol	GC/MS	39864	C01189	HMDB01170	3		1.64	0.65	0.43	0.58	1.22	1.48	0.2531	0.6902	0.8489	0.3761	0.1848	0.2643	0.5219	0.4353	0.8587	0.5106	0.318	0.4321	0.0672	1	0.2772	1	0.4461	1	0.7473	1	0.7257	0.4251	0.5089	0.32	0.0773	0.0443	0.0634	0.0417	0.8216	0.2754	0.6154	0.1218	0.016	0.0152	0.5403
Lipid	Medium chain fatty acid	laurate (12:0)	LC/MS neg	1645	C02679	HMDB00638	3		1.11	0.79	1.3	0.92	0.98	0.92	0.642	0.7943	0.5657	0.2818	0.5288	0.4866	0.6113	0.4681	0.7774	0.4986	0.7277	0.622	0.6403	1	0.8028	1	0.4989	1	0.7852	1	0.3877	0.2768	0.6621	0.3868	0.1882	0.0946	0.5019	0.2279	0.2835	0.1272	0.8651	0.1556	0.7981	0.2444	0.7829
Peptide	Polypeptide	leu-leu-leu	LC/MS pos	40672			1	0	1.66	0.32	1.01	0.61	0.99	0.86	0.3448	0.7453	0.0443	0.039	0.462	0.4541	0.1653	0.2195	0.9828	0.5518	0.4681	0.5129	0.848	1	0.7572	1	0.1509	1	0.0741	1	0.1291	0.1264	0.1856	0.1494	1.3221e-05	3.1806e-05	6.7175e-05	0.0001	0.4141	0.1675	0.0001	0.0003	0.1422	0.0751	0.8426
Amino acid	Valine, leucine and isoleucine metabolism	leucine	LC/MS pos	60	C00123	HMDB00687	4		0.85	1.22	1.39	1.57	1.24	1.46	0.6334	0.7943	0.3142	0.1792	0.1044	0.1821	0.0274	0.0664	0.2868	0.3732	0.0558	0.2341	0.5056	1	0.2151	1	0.6032	1	0.0734	1	0.9495	0.4968	0.8095	0.4414	0.5216	0.2137	0.2816	0.1422	0.0219	0.0209	9.6213e-07	6.8082e-06	0.436	0.1662	0.7283
Peptide	Dipeptide	leucylalanine	LC/MS pos	40010			3		1.37	0.53	2.32	2.91	1.95	2.45	0.4842	0.7635	0.2256	0.1425	0.178	0.2592	0.0521	0.0971	0.3168	0.3833	0.1693	0.3287	0.3874	1	0.4426	1	0.8052	1	0.5275	1	0.0246	0.0394	0.0018	0.0033	0.0014	0.0015	0.0098	0.0087	0.0241	0.0224	0.0357	0.0138	0.0068	0.0094	0.3878
Peptide	Dipeptide	leucylarginine	LC/MS neg	40028			3		1.92	0.3	2.08	0.74	1.49	1.03	0.1309	0.6902	0.0671	0.0561	0.689	0.553	0.5589	0.4487	0.4198	0.4124	0.814	0.6564	0.1866	1	0.2537	1	0.3252	1	0.8385	1	0.1959	0.1719	0.8558	0.4532	0.0217	0.0158	0.0493	0.0341	0.7037	0.2496	0.583	0.1176	0.0787	0.0488	0.5714
Peptide	Dipeptide	leucylaspartate	LC/MS neg	40053			1	0	0.92	0.39	0.72	0.89	0.67	0.84	0.5573	0.7717	0.0044	0.0059	0.3244	0.3665	0.9942	0.6033	0.2071	0.3321	0.5635	0.5667	0.8961	1	0.4053	1	0.2788	1	0.2727	1	0.0077	0.0176	0.0091	0.012	0.4915	0.2039	0.1208	0.0706	0.1	0.0586	0.0136	0.0071	0.2637	0.117	1.4729
Peptide	Dipeptide	leucylglutamate	LC/MS pos	40021			3		0.83	0.79	1.35	1.29	1.15	1.31	0.3342	0.7453	0.3579	0.1991	0.2993	0.3519	0.4075	0.386	0.6527	0.4734	0.3331	0.443	0.617	1	0.6665	1	0.5222	1	0.1543	1	0.0883	0.0949	0.122	0.1077	0.4262	0.1841	0.753	0.3141	0.071	0.0457	0.0027	0.0024	0.4784	0.1756	1.1725
Peptide	Dipeptide	leucylglycine	LC/MS pos	40045			3		0.78	0.64	1.41	1.61	1.31	1.7	0.272	0.6902	0.0603	0.0516	0.2267	0.295	0.0859	0.1387	0.3339	0.3893	0.0555	0.2341	0.4114	1	0.306	1	0.4545	1	0.1235	1	0.0061	0.0147	0.0021	0.0036	0.0106	0.0088	0.0078	0.0072	0.0229	0.0216	0.253	0.0602	0.0091	0.0112	1.1577
Peptide	Dipeptide	leucylisoleucine	LC/MS pos	36757			3		1.51	0.48	1.18	2.66	1.91	1.91	0.3062	0.7271	0.0954	0.0721	0.8222	0.6113	0.0966	0.151	0.3082	0.3833	0.3981	0.485	0.8376	1	0.6809	1	0.7815	1	0.7799	1	0.0261	0.0411	0.0003	0.0007	0.0002	0.0003	0.004	0.0041	0.0799	0.0497	0.0271	0.0112	0.0128	0.0135	0.4924
Peptide	Dipeptide	leucylleucine	LC/MS pos	36756	C11332		1	0	0.99	0.33	0.71	1.4	1.52	1.42	0.8311	0.8321	0.0006	0.0013	0.1367	0.225	0.4356	0.3949	0.3514	0.3967	0.5072	0.5328	0.8741	1	0.9009	1	0.8905	1	0.8748	1	0.0051	0.0133	2.2184e-06	1.7538e-05	1.2327e-06	5.0631e-06	4.2366e-06	1.1687e-05	0.3824	0.1572	0.0068	0.0044	7.7377e-05	0.0003	0.8449
Peptide	Dipeptide	leucylphenylalanine	LC/MS pos	40026			1	0	1.15	0.13	0.6	1.02	1.23	1.05	0.5639	0.7756	8.7649e-06	4.0815e-05	0.024	0.0669	0.9212	0.5862	0.6771	0.4807	0.9029	0.678	0.8532	1	0.997	1	0.944	1	0.9383	1	0.0007	0.0032	1.8791e-07	4.976e-06	2.88e-08	4.8501e-07	1.4142e-07	9.6789e-07	0.4736	0.1866	0.002	0.0021	1.0858e-05	0.0002	0.7398
Peptide	Dipeptide	leucylserine	LC/MS pos	40048			4		0.97	0.69	1.72	2.37	1.62	1.94	0.9912	0.8579	0.1819	0.1199	0.3075	0.3543	0.0439	0.0862	0.325	0.3853	0.2253	0.3709	0.4323	1	0.473	1	0.7004	1	0.7132	1	0.0377	0.0522	0.0007	0.0014	0.0005	0.0007	0.0044	0.0044	0.0363	0.0293	0.0307	0.0124	0.0123	0.0133	0.6713
Peptide	Dipeptide	leucyltryptophan	LC/MS pos	40034			1	0	0.79	0.22	0.18	0.69	0.64	0.44	0.2011	0.6902	0.0113	0.0129	0.0014	0.0081	0.1776	0.2337	0.2028	0.331	0.0956	0.2809	0.5248	1	0.5363	1	0.7475	1	0.6274	1	0.9976	0.5081	0.0223	0.0266	0.0477	0.0302	0.0803	0.0512	0.001	0.0029	0.3564	0.0804	0.111	0.0617	1.1038
Peptide	Dipeptide	leucyltyrosine	LC/MS pos	40030			1	0	0.89	0.15	0.82	1.24	1.55	1.43	0.9886	0.8579	0.0001	0.0004	0.2342	0.3023	0.6779	0.4928	0.3104	0.3833	0.5829	0.5776	0.8738	1	0.8928	1	0.71	1	0.7004	1	0.001	0.0038	1.385e-06	1.1789e-05	3.3671e-07	2.0251e-06	2.5568e-06	8.4385e-06	0.4532	0.1809	0.0075	0.0046	3.149e-05	0.0002	0.7143
Lipid	Essential fatty acid	linoleate (18:2n6)	LC/MS neg	1105	C01595	HMDB00673	0	-	1.34	1.14	1.05	0.97	0.96	1.38	0.0071	0.4961	0.424	0.2289	0.8709	0.6345	0.9488	0.5947	0.7734	0.4986	0.1132	0.2947	0.5886	1	0.4479	1	0.4759	1	0.7342	1	0.9965	0.5081	0.8509	0.4527	0.7627	0.288	0.6272	0.2734	0.1086	0.062	0.0468	0.0167	0.7355	0.2293	0.8036
Lipid	Essential fatty acid	linolenate [alpha or gamma; (18:3n3 or 6)]	LC/MS neg	34035	C06427	HMDB01388	3		1.26	1.19	1.1	0.95	0.96	1.44	0.0503	0.6902	0.4297	0.2307	0.7047	0.5593	0.9429	0.5935	0.8035	0.499	0.1205	0.3037	0.6266	1	0.4453	1	0.5244	1	0.742	1	0.8511	0.4669	0.8348	0.4501	0.7182	0.2742	0.6311	0.2744	0.0915	0.0551	0.027	0.0112	0.8234	0.2505	0.7917
Lipid	Bile acid metabolism	lithocholate [6-oxo or 7-keto]	LC/MS pos	34033			4		1.23	0.05	0.21	0.31	0.42	0.54	0.4441	0.7635	3.222e-07	3.7951e-06	0.0002	0.0021	0.0081	0.0347	0.0353	0.1402	0.1489	0.3105	0.8884	1	0.7238	1	0.6388	1	0.8229	1	0.0088	0.0191	2.6586e-05	0.0001	1.1988e-06	5.0472e-06	1.8327e-07	1.1291e-06	0.0008	0.0024	0.0007	0.0009	0.0111	0.0125	1.489
Amino acid	Lysine metabolism	lysine	LC/MS pos	1301	C00047	HMDB00182	3		0.69	0.71	1.21	1.2	0.78	1.04	0.4671	0.7635	0.1381	0.0964	0.2851	0.3455	0.3503	0.3549	0.3271	0.3853	0.8807	0.6748	0.0883	1	0.2388	1	0.4059	1	0.3419	1	0.2252	0.1908	0.0772	0.0763	0.66	0.2597	0.3175	0.1569	0.4923	0.1882	0.3395	0.0775	0.0222	0.0186	1.2422
Peptide	Dipeptide	lysylisoleucine	LC/MS pos	40056			1	0	1.13	0.31	1.27	1.56	1.34	1.18	0.7751	0.823	0.0005	0.0011	0.722	0.5659	0.2604	0.2957	0.4456	0.4201	0.4182	0.4907	0.2943	1	0.1733	1	0.3245	1	0.3984	1	0.0008	0.0034	0.0002	0.0004	0.0001	0.0002	5.4985e-05	0.0001	0.6272	0.2294	0.6399	0.1243	0.0103	0.0121	1.4688
Peptide	Dipeptide	lysylleucine	LC/MS pos	40020			1	0	1	0.38	0.81	1.23	1.23	1.27	0.8726	0.8387	0.0004	0.0009	0.346	0.3787	0.4997	0.4279	0.6161	0.4669	0.469	0.5129	0.7953	1	0.36	1	0.4191	1	0.6192	1	0.0025	0.0071	8.6745e-05	0.0003	0.0001	0.0002	1.0391e-05	2.5271e-05	0.9916	0.3144	0.207	0.0514	0.0048	0.0071	1.3316
Peptide	Dipeptide	lysylproline	LC/MS pos	40666			3		0.81	0.87	0.95	0.99	0.81	1.08	0.6268	0.7943	0.3685	0.2033	0.8263	0.6115	0.8307	0.557	0.495	0.4265	0.6428	0.5918	0.5188	1	0.4772	1	0.3028	1	0.0871	1	0.9802	0.5064	0.9514	0.4855	0.2478	0.1156	0.5599	0.2482	0.7691	0.2624	0.0002	0.0005	0.2741	0.1201	1.162
Energy	Krebs cycle	malate	GC/MS	1303	C00149	HMDB00156	4		11.28	3.64	2.28	3.21	0.93	1.06	0.1652	0.6902	0.014	0.0152	0.1026	0.1799	0.0248	0.0617	0.7466	0.4981	0.8906	0.6753	0.5255	1	0.5943	1	0.7857	1	0.9922	1	0.0558	0.0656	0.3048	0.2182	0.0038	0.0037	0.0026	0.0028	0.0184	0.0185	0.0143	0.0073	0.2658	0.1176	0.5669
Xenobiotics	Chemical	maltol	GC/MS	38299	C11918		1	1	1.27	3.07	2.02	1.4	1.03	1	0.2102	0.6902	0.0001	0.0004	0.056	0.1233	0.3984	0.3811	0.9543	0.5482	0.9465	0.6927	0.8247	1	0.6748	1	0.3445	1	0.4725	1	0.0271	0.0418	0.0018	0.0033	0.0007	0.0009	0.0004	0.0006	0.0019	0.0046	0.0011	0.0013	0.0724	0.0462	0.7252
Carbohydrate	Fructose, mannose, galactose, starch, and sucrose metabolism	maltose	GC/MS	15806	C00208	HMDB00163	0	-	7	0.27	0.22	0.54	0.51	0.57	0.0245	0.6756	0.4959	0.2546	0.3404	0.3752	0.3607	0.3595	0.9669	0.5509	0.2415	0.3831	0.769	1	0.2434	1	0.4561	1	0.1137	1	0.9415	0.4947	0.1751	0.143	0.0691	0.04	0.1036	0.0626	0.1594	0.0813	0.1815	0.046	0.772	0.238	0.561
Carbohydrate	Fructose, mannose, galactose, starch, and sucrose metabolism	maltotriose	GC/MS	15877	C01835	HMDB01262	1	0	3.33	0.16	1.63	0.29	0.39	0.38	0.1538	0.6902	0.0162	0.0171	0.9006	0.6382	0.0582	0.1051	0.2523	0.3534	0.1479	0.3105	0.7232	1	0.4172	1	0.5704	1	0.3292	1	0.0004	0.002	0.0588	0.0609	0.0102	0.0086	0.0069	0.0066	0.1008	0.0586	0.0193	0.0087	0.2521	0.1132	0.4404
Carbohydrate	Fructose, mannose, galactose, starch, and sucrose metabolism	mannitol	GC/MS	15335	C00392	HMDB00765	0	-	27.49	2.43	4.52	0.95	1.76	0.94	0.0452	0.6902	0.069	0.0565	0.0481	0.1115	0.8748	0.5703	0.4858	0.425	0.9541	0.6948	0.4802	1	0.863	1	0.9414	1	0.9833	1	0.4228	0.2967	0.0852	0.0822	0.1487	0.0785	0.0309	0.0232	0.0058	0.0089	0.8303	0.1516	0.304	0.1288	0.1989
Carbohydrate	Fructose, mannose, galactose, starch, and sucrose metabolism	mannose	GC/MS	584	C00159	HMDB00169	3		2.12	0.56	0.7	0.66	0.54	1.11	0.4207	0.7506	0.289	0.1682	0.148	0.2292	0.2905	0.3164	0.1252	0.2625	0.9827	0.701	0.6389	1	0.4186	1	0.5525	1	0.0669	1	0.1905	0.1691	0.2568	0.1917	0.1043	0.0572	0.3487	0.1687	0.3754	0.1552	0.022	0.0098	0.223	0.1045	1.6313
Lipid	Long chain fatty acid	margarate (17:0)	LC/MS neg	1121		HMDB02259	3		1.31	1.57	1.3	1.06	0.76	1.52	0.1846	0.6902	0.2561	0.1556	0.4984	0.4724	0.8508	0.5624	0.468	0.425	0.4518	0.5072	0.9802	1	0.7195	1	0.481	1	0.8443	1	0.5811	0.3706	0.4851	0.3115	0.1763	0.0905	0.4432	0.2054	0.5077	0.1931	0.132	0.0365	0.7165	0.226	1.2982
Amino acid	Cysteine, methionine, SAM, taurine metabolism	methionine	LC/MS pos	1302	C00073	HMDB00696	3		0.78	0.71	1.25	1.43	1.26	1.39	0.5374	0.7702	0.0921	0.0707	0.2312	0.2996	0.083	0.1348	0.2655	0.3643	0.0807	0.2657	0.3456	1	0.2082	1	0.2501	1	0.0569	1	0.0154	0.0293	0.0076	0.0105	0.0407	0.0264	0.0695	0.0453	0.0338	0.0282	0.013	0.007	0.0348	0.0261	1.0586
Amino acid	Cysteine, methionine, SAM, taurine metabolism	methionine sulfoxide	LC/MS pos	18374	C02989	HMDB02005	3		1.08	0.76	0.92	1.21	1.27	1.27	0.6957	0.823	0.1132	0.0828	0.6318	0.5363	0.2767	0.3048	0.1836	0.3237	0.1631	0.3222	0.5309	1	0.7088	1	0.8511	1	0.4775	1	0.0281	0.0418	0.0004	0.0009	0.0017	0.0019	0.0103	0.009	0.0884	0.0539	0.0295	0.0122	0.1623	0.0829	0.8487
Peptide	Dipeptide	methionylalanine	LC/MS pos	40685			1	0	1.01	0.29	2.18	2.48	2.41	2.12	0.9499	0.8468	0.0476	0.0416	0.2797	0.343	0.0746	0.1269	0.1168	0.2571	0.2513	0.3866	0.3655	1	0.455	1	0.9758	1	0.9552	1	0.0078	0.0176	0.0003	0.0007	2.088e-05	4.8167e-05	0.0002	0.0003	0.0448	0.033	0.1023	0.0298	0.0203	0.0177	0.584
Peptide	Dipeptide	methionylglutamate	LC/MS neg	40693			1	0	0.88	0.33	2.03	3.55	1.77	1.83	0.7584	0.823	0.0083	0.0102	0.0605	0.129	0.0011	0.0091	0.2629	0.3626	0.1464	0.3105	0.2275	1	0.0217	1	0.2728	1	0.7061	1	5.3592e-05	0.0007	1.3469e-05	5.8365e-05	0.0008	0.001	7.8005e-06	1.975e-05	0.0112	0.0135	0.0409	0.0153	0.0001	0.0004	0.74
Peptide	Dipeptide	methionylisoleucine	LC/MS pos	40059			4		1.38	0.39	1.15	4.42	2.4	2.36	0.5062	0.7635	0.0975	0.0734	0.8048	0.6041	0.0191	0.052	0.1683	0.3177	0.2542	0.3869	0.7335	1	0.3288	1	0.9741	1	0.8107	1	0.1875	0.1676	0.0004	0.001	0.0003	0.0004	0.0022	0.0025	0.0285	0.025	0.0546	0.0185	0.0107	0.0122	0.4265
Peptide	Dipeptide	methionylleucine	LC/MS pos	40023			1	0	0.82	0.19	0.6	1.65	2.03	1.57	0.2501	0.6902	0.0001	0.0003	0.031	0.0793	0.2514	0.2892	0.1025	0.2391	0.3894	0.4845	0.7961	1	0.8277	1	0.9039	1	0.9419	1	0.0084	0.0186	2.6835e-07	5.3709e-06	2.3374e-08	4.8501e-07	2.1601e-07	1.2173e-06	0.1741	0.0868	0.0026	0.0024	1.3102e-05	0.0002	0.7456
Peptide	Dipeptide	methionylphenylalanine	LC/MS pos	41441			1	0	1.02	0.22	0.84	1.07	1.34	0.96	0.9451	0.8468	0.0015	0.0025	0.147	0.2292	0.7583	0.5274	0.5291	0.4375	0.7045	0.6104	0.9234	1	0.3365	1	0.7857	1	0.8684	1	0.0152	0.0292	0.006	0.0088	5.8683e-06	1.5514e-05	7.0643e-05	0.0001	0.4884	0.1881	0.0422	0.0155	0.0028	0.0045	0.7874
Peptide	Dipeptide	methionylvaline	LC/MS pos	40677			3		1.29	0.34	1.55	2.58	1.94	2.17	0.4966	0.7635	0.0505	0.044	0.7113	0.5618	0.0579	0.1051	0.2039	0.331	0.1982	0.3434	0.6073	1	0.4951	1	0.8678	1	0.6115	1	0.0172	0.0319	8.1263e-05	0.0002	2.9254e-05	6.158e-05	0.0005	0.0007	0.0512	0.036	0.0778	0.0242	0.0033	0.005	0.6328
Lipid	Inositol metabolism	myo-inositol	GC/MS	19934	C00137	HMDB00211	1	1	2.75	7.78	21.14	4.73	3.05	2.24	0.1702	0.6902	0.0062	0.0077	0.0003	0.0027	0.3747	0.3669	0.7285	0.4942	0.1534	0.3158	0.5947	1	0.8067	1	0.6875	1	0.3735	1	0.3667	0.2659	0.0019	0.0033	8.5631e-05	0.0002	0.0014	0.0016	0.0436	0.0325	0.0004	0.0006	0.0158	0.0152	0.8168
Lipid	Inositol metabolism	myo-inositol hexakisphosphate	LC/MS neg	35846	C01204	HMDB03502	1	1	1.84	3.52	1	1	2.13	1	0.3632	0.7489	0.0436	0.0387	1	0.6587	1	0.6033	0.316	0.3833	1	0.701	1	1	1	1	1	1	1	1	0.0073	0.0171	0.0073	0.0102	0.1561	0.0816	0.0073	0.0069	0.3575	0.151	0.597	0.1196	0.597	0.2015	0.1654
Lipid	Long chain fatty acid	myristate (14:0)	LC/MS neg	1365	C06424	HMDB00806	3		1.1	1	1.09	0.76	0.79	1.04	0.7524	0.823	0.8302	0.3703	0.6801	0.5512	0.4154	0.3901	0.3447	0.3955	0.8933	0.6753	0.9769	1	0.5144	1	0.2676	1	0.9957	1	0.8323	0.4601	0.6961	0.3988	0.9237	0.3323	0.9124	0.3627	0.3441	0.1476	0.3635	0.0808	0.4531	0.1704	1.3997
Lipid	Long chain fatty acid	myristoleate (14:1n5)	LC/MS neg	32418	C08322	HMDB02000	3		1.05	0.84	0.91	0.89	1.08	1.11	0.7729	0.823	0.4127	0.2234	0.5381	0.4923	0.5366	0.4359	0.9888	0.5518	0.6982	0.6082	0.7808	1	0.8363	1	0.8282	1	0.375	1	0.8981	0.4805	0.9764	0.4879	0.4396	0.1869	0.7596	0.3162	0.2266	0.1058	0.9766	0.1731	0.5315	0.1866	0.9472
Amino acid	Alanine and aspartate metabolism	N-acetylalanine	LC/MS neg	1585	C02847	HMDB00766	1	1	1.52	4.58	4.3	3.26	2.05	0.81	0.34	0.7453	0.0003	0.0008	0.0068	0.0273	0.0199	0.0531	0.113	0.2506	0.62	0.5879	0.3635	1	0.4465	1	0.1971	1	0.9035	1	0.0122	0.0251	0.0053	0.008	2.671e-05	5.6939e-05	1.0303e-06	4.2318e-06	0.0063	0.0093	8.0401e-05	0.0002	0.0456	0.0318	0.4157
Amino acid	Alanine and aspartate metabolism	N-acetylaspartate (NAA)	LC/MS neg	22185	C01042	HMDB00812	2	0	0.96	0.19	0.85	0.54	0.39	0.36	0.9178	0.8387	0.0005	0.001	0.0931	0.167	0.0643	0.1132	0.0215	0.1045	0.0171	0.1323	0.3961	1	0.2744	1	0.6417	1	0.6723	1	0.1777	0.1611	0.4345	0.2834	0.2859	0.131	0.0314	0.0233	0.0038	0.007	0.5118	0.1068	0.2434	0.1112	1.2404
Carbohydrate	Aminosugars metabolism	N-acetylgalactosamine	GC/MS	5842	C01074	HMDB00835	3		1.54	0.63	0.59	0.61	1.65	2.46	0.3	0.7168	0.1054	0.0787	0.0786	0.1512	0.1977	0.25	0.5433	0.4413	0.0727	0.2559	0.7824	1	0.7888	1	0.6036	1	0.0726	1	0.5371	0.35	0.3653	0.2494	0.0096	0.0082	0.0091	0.0081	0.7685	0.2624	0.4135	0.0902	0.0103	0.0121	1.3717
Carbohydrate	Aminosugars metabolism	N-acetylglucosamine	GC/MS	15095	C00140	HMDB00215	1	0	0.96	0.35	0.5	0.54	1.11	1.63	0.6338	0.7943	0.0105	0.0124	0.0892	0.1638	0.1218	0.1792	0.8583	0.5106	0.4944	0.5283	0.8235	1	0.8278	1	0.5531	1	0.0536	1	0.2312	0.1938	0.042	0.0462	0.0031	0.0031	0.0153	0.0125	0.2532	0.1156	0.0314	0.0126	0.0169	0.0158	3.9366
Amino acid	Glutamate metabolism	N-acetylglutamate	LC/MS neg	15720	C00624	HMDB01138	1	0	0.64	0.52	0.94	0.69	0.85	0.7	0.3895	0.7506	0.0115	0.0131	0.7556	0.5792	0.4359	0.3949	0.5854	0.4528	0.4167	0.4907	0.1592	1	0.2757	1	0.157	1	0.1519	1	0.428	0.2986	0.4955	0.3141	0.6194	0.246	0.886	0.3568	0.0159	0.0167	0.2276	0.0553	0.6575	0.2168	3.0778
Amino acid	Glycine, serine and threonine metabolism	N-acetylglycine	GC/MS	27710		HMDB00532	1	0	1.06	0.62	0.85	0.88	0.97	0.96	0.8992	0.8387	0.0293	0.0275	0.2871	0.3464	0.5768	0.4542	0.8664	0.5114	0.6734	0.6019	0.5478	1	0.6056	1	0.435	1	0.6791	1	0.5619	0.3612	0.1874	0.1504	0.1558	0.0816	0.1051	0.0633	0.4296	0.172	0.0104	0.0058	0.1815	0.0897	1.2711
Amino acid	Histidine metabolism	N-acetylhistidine	LC/MS neg	33946	C02997		1	0	0.84	0.29	2.01	1.92	2.36	0.44	0.8043	0.8303	0.021	0.0211	0.3846	0.403	0.2793	0.3065	0.2377	0.3489	0.0634	0.2417	0.314	1	0.2641	1	0.0385	1	0.8326	1	0.0035	0.0094	0.0024	0.004	0.0577	0.0355	0.3303	0.1611	0.4675	0.1847	0.4945	0.1036	0.0191	0.017	1.1301
Amino acid	Valine, leucine and isoleucine metabolism	N-acetylisoleucine	LC/MS pos	33967			2	1	1.17	3.36	4.37	7.08	4.74	7.71	0.1751	0.6902	0.0012	0.0021	5.6085e-05	0.0008	9.1509e-07	3.3263e-05	1.1488e-05	0.0004	3.669e-07	2.4795e-05	0.4206	1	0.1814	1	0.0488	1	0.4498	1	0.008	0.018	1.0594e-06	1.0727e-05	3.6366e-06	1.0744e-05	3.4641e-06	1.0496e-05	5.906e-05	0.0005	0.0004	0.0007	0.1315	0.0708	0.127
Amino acid	Valine, leucine and isoleucine metabolism	N-acetylleucine	LC/MS pos	1587	C02710	HMDB11756	4		1.51	1.1	4.33	9.17	4.18	8.03	0.3632	0.7489	0.8532	0.3771	0.0069	0.0274	1.1089e-07	8.0618e-06	0.0006	0.0082	4.3406e-06	0.0002	0.5246	1	0.7013	1	0.1014	1	0.7083	1	0.0002	0.0014	3.946e-08	4.2622e-06	7.0197e-08	9.0935e-07	7.0883e-08	6.3514e-07	2.3695e-06	9.0338e-05	0.0004	0.0006	0.0001	0.0004	0.0715
Carbohydrate	Aminosugars metabolism	N-acetylmannosamine	GC/MS	15059	C00140	HMDB00835	3		1.02	0.43	0.46	1.76	1.08	1.9	0.5196	0.7635	0.0591	0.0508	0.2085	0.2793	0.269	0.2997	0.7878	0.4988	0.1763	0.331	0.226	1	0.0162	1	0.8468	1	0.0885	1	0.4313	0.2992	0.4352	0.2834	0.0426	0.0274	0.0314	0.0233	0.4874	0.1881	0.0026	0.0023	0.0108	0.0123	2.0213
Amino acid	Cysteine, methionine, SAM, taurine metabolism	N-acetylmethionine	LC/MS neg	1589	C02712	HMDB11745	2	1	1.3	8.29	6.91	6.41	3.87	3.18	0.509	0.7635	0.0001	0.0004	0.0001	0.0012	8.6213e-05	0.0013	0.0019	0.0198	0.0081	0.0803	0.1813	1	0.185	1	0.6283	1	0.6784	1	0.0765	0.0842	0.0994	0.0914	0.0131	0.0102	0.0233	0.0183	0.0008	0.0025	0.0731	0.023	0.3612	0.1462	0.1746
Carbohydrate	Fructose, mannose, galactose, starch, and sucrose metabolism	N-acetylmuramate	LC/MS neg	18354	C02713		4		1.05	0.1	0.17	0.29	0.52	0.31	0.7727	0.823	1.3113e-05	5.47e-05	0.0002	0.0018	0.0074	0.0332	0.1031	0.2391	0.0134	0.1075	0.5501	1	0.4772	1	0.2085	1	0.8465	1	0.8853	0.4765	0.1064	0.0962	0.0253	0.0181	0.0104	0.0091	0.0004	0.0018	0.6134	0.1218	0.2205	0.1038	1.3754
Carbohydrate	Aminosugars metabolism	N-acetylneuraminate	GC/MS	1592	C00270	HMDB00230	1	0	0.94	0.21	0.26	0.5	0.82	1.17	0.4879	0.7635	0.0002	0.0005	0.0023	0.0119	0.0937	0.1474	0.7043	0.4921	0.8983	0.6775	0.9826	1	0.991	1	0.9065	1	0.5787	1	0.2107	0.1804	0.0006	0.0014	2.0755e-06	6.9904e-06	1.3376e-06	5.1466e-06	0.0623	0.0422	0.0159	0.0078	0.0014	0.0026	3.116
Amino acid	Phenylalanine & tyrosine metabolism	N-acetylphenylalanine	LC/MS neg	33950	C03519	HMDB00512	4		2.11	1.92	7.18	5.8	4.34	5.09	0.1426	0.6902	0.0692	0.0565	1.354e-05	0.0003	2.3038e-05	0.0005	0.0003	0.0043	0.0002	0.0044	0.9014	1	0.9271	1	0.4016	1	0.5421	1	0.0004	0.0019	0.0003	0.0007	0.0002	0.0004	0.0005	0.0007	4.3237e-05	0.0005	0.0037	0.0028	0.0068	0.0094	0.1275
Amino acid	Urea cycle; arginine-, proline-, metabolism	N-acetylproline	LC/MS neg	34387			4		1.01	1.13	4.12	5.77	1.93	2.49	0.3632	0.7489	0.7158	0.334	0.0165	0.0513	0.0042	0.0224	0.2812	0.3732	0.1033	0.2886	0.432	1	0.432	1	0.4513	1	0.9898	1	0.0462	0.059	0.0064	0.0092	0.0378	0.0251	0.0592	0.0391	0.0366	0.0293	0.1724	0.0444	0.3043	0.1288	0.2724
Amino acid	Polyamine metabolism	N-acetylputrescine	LC/MS pos	37496	C02714	HMDB02064	4		1.18	6.6	10.08	15.65	9.75	2.83	0.6921	0.823	0.0832	0.0656	0.0017	0.0098	0.0013	0.0098	0.0041	0.0365	0.1102	0.2947	0.4018	1	0.4119	1	0.2998	1	0.8198	1	0.2795	0.2201	0.2211	0.171	0.7403	0.2821	0.9047	0.3619	0.0026	0.0056	0.8422	0.1531	0.515	0.1829	0.3376
Amino acid	Glycine, serine and threonine metabolism	N-acetylserine	LC/MS pos	37076		HMDB02931	3		0.98	0.52	0.9	0.69	0.81	0.46	0.5909	0.794	0.3352	0.1902	0.9738	0.657	0.6513	0.4819	0.4116	0.406	0.2341	0.3795	0.3937	1	0.8933	1	0.741	1	0.8892	1	0.9798	0.5064	0.6428	0.3811	0.776	0.2917	0.6253	0.2732	0.1113	0.0626	0.8454	0.1534	0.9704	0.2811	2.3609
Amino acid	Glycine, serine and threonine metabolism	N-acetylthreonine	LC/MS neg	33939	C01118		3		0.7	1.28	1.74	1.77	0.98	0.76	0.8857	0.8387	0.7101	0.3322	0.3424	0.3761	0.3542	0.3568	0.8689	0.5118	0.4803	0.5185	0.3033	1	0.5106	1	0.4059	1	0.7777	1	0.4979	0.3323	0.858	0.4534	0.0622	0.0374	0.069	0.045	0.7334	0.2559	0.5695	0.1154	0.8154	0.2486	1.8214
Amino acid	Tryptophan metabolism	N-acetyltryptophan	LC/MS neg	33959	C03137		4		2.65	1.69	7.92	4.96	5.24	3.1	0.092	0.6902	0.455	0.2403	0.0003	0.003	0.0005	0.0053	0.0009	0.0104	0.0396	0.2061	0.9098	1	0.8866	1	0.9226	1	0.4695	1	0.0008	0.0035	0.0015	0.0028	0.0023	0.0024	0.0104	0.009	4.5955e-05	0.0005	0.1343	0.037	0.1072	0.0606	0.1748
Amino acid	Phenylalanine & tyrosine metabolism	N-acetyltyrosine	LC/MS neg	32390		HMDB00866	4		0.78	1.07	6.44	6.14	4.44	4.72	0.7353	0.823	0.932	0.3996	0.0004	0.003	3.7459e-05	0.0006	0.0002	0.0043	0.0007	0.0126	0.7069	1	0.4125	1	0.7785	1	0.9769	1	0.0001	0.0011	5.1218e-05	0.0002	3.7943e-05	7.3955e-05	3.8114e-05	7.9152e-05	3.6024e-05	0.0005	0.1672	0.0434	0.0191	0.017	0.6413
Amino acid	Valine, leucine and isoleucine metabolism	N-acetylvaline	LC/MS pos	1591		HMDB11757	2	1	1.5	2.91	8.96	11.31	6.34	5.19	0.0882	0.6902	0.0034	0.0047	2.9327e-06	0.0001	3.5379e-08	3.4293e-06	2.3403e-06	0.0001	1.8825e-05	0.0007	0.7763	1	0.691	1	0.3707	1	0.0872	1	0.0053	0.0136	2.1521e-05	8.408e-05	2.5839e-05	5.5788e-05	1.1482e-05	2.7561e-05	2.388e-05	0.0003	0.0033	0.0026	0.0153	0.0151	0.1142
Amino acid	Cysteine, methionine, SAM, taurine metabolism	N-formylmethionine	LC/MS neg	2829	C03145	HMDB01015	4		0.91	1.51	3.65	3.94	3.46	3.67	0.9933	0.8579	0.2648	0.1592	5.2332e-05	0.0008	4.147e-05	0.0006	0.0001	0.0027	4.6008e-05	0.0014	0.1637	1	0.2003	1	0.7479	1	0.7105	1	0.0192	0.0331	0.0101	0.0132	0.0008	0.001	0.0003	0.0004	5.4718e-05	0.0005	0.0607	0.02	0.0082	0.0107	0.3938
Lipid	Sphingolipid	N,N-dimethylsphingosine	LC/MS pos	32460	C13914		4		0.95	0.68	0.5	1.19	4.57	1.23	0.5158	0.7635	0.4833	0.2514	0.2253	0.2943	0.6972	0.5043	0.0465	0.1568	0.6963	0.6082	0.5177	1	0.7292	1	0.1932	1	0.9473	1	0.8711	0.473	0.2794	0.2032	0.0387	0.0256	0.1421	0.0813	0.9755	0.3112	0.0692	0.0219	0.0084	0.0108	0.8558
Amino acid	Lysine metabolism	N2-acetyllysine	LC/MS pos	36751	C12989	HMDB00446	4		0.66	2.03	3.06	2.98	2.07	1.47	0.2455	0.6902	0.0234	0.0232	0.0013	0.0081	0.0012	0.0094	0.0303	0.13	0.13	0.3051	0.2491	1	0.1886	1	0.4636	1	0.8359	1	0.7489	0.4346	0.6031	0.3667	0.2441	0.1148	0.4846	0.221	0.001	0.0029	0.7265	0.1368	0.3675	0.1483	1.1611
Amino acid	Lysine metabolism	N6-acetyllysine	LC/MS pos	36752	C02727	HMDB00206	4		0.69	0.95	1.79	1.98	1.55	1.36	0.0599	0.6902	0.6113	0.2971	0.0283	0.075	0.0117	0.0403	0.0971	0.235	0.1743	0.331	0.1047	1	0.0662	1	0.206	1	0.3216	1	0.2603	0.2104	0.2097	0.1639	0.3454	0.1531	0.3432	0.1665	0.009	0.012	0.8146	0.1494	0.4051	0.1571	1.4166
Nucleotide	Purine metabolism, guanine containing	N6-carbamoylthreonyladenosine	LC/MS pos	35157			4		1	5	1.18	1.92	1.41	1.49			5.4437e-06	2.8685e-05	0.6499	0.5384	0.0753	0.1269	0.4328	0.416	0.2939	0.4156	1	1	1	1	1	1	1	1	7.9026e-09	1.9352e-06	5.7756e-06	2.9878e-05	3.9281e-08	6.0138e-07	1.4519e-07	9.6789e-07	0.0343	0.0284	0.0023	0.0022	0.0023	0.0038	0.3347
Xenobiotics	Food component/Plant	naringenin	LC/MS neg	21182	C00509	HMDB02670	4		0.84	1.12	3.5	5.41	4.31	3.57	0.9324	0.8421	0.7252	0.3369	0.0729	0.1451	0.0414	0.0851	0.2232	0.3376	0.2291	0.374	0.2468	1	0.3356	1	0.7324	1	0.8342	1	0.1883	0.1676	0.0339	0.0377	0.2152	0.1041	0.1644	0.091	0.1391	0.0755	0.5131	0.1068	0.4234	0.1628	0.4897
Cofactors and vitamins	Nicotinate and nicotinamide metabolism	nicotinamide	LC/MS pos	594	C00153	HMDB01406	3		1.39	0.61	1.72	0.72	0.93	1.1	0.3318	0.7453	0.1895	0.1244	0.7157	0.5638	0.479	0.4183	0.7765	0.4986	0.8065	0.6562	0.7415	1	0.6506	1	0.168	1	0.4245	1	0.0543	0.0645	0.1312	0.1136	0.0011	0.0013	0.0014	0.0017	0.5866	0.2171	0.0224	0.0099	0.0154	0.0151	0.5543
Cofactors and vitamins	Nicotinate and nicotinamide metabolism	nicotinate	LC/MS pos	1504	C00253	HMDB01488	3		0.71	0.83	2.16	2.19	3.27	1.95	0.2508	0.6902	0.6588	0.3148	0.17	0.251	0.2567	0.2939	0.1019	0.2391	0.4412	0.5063	0.5707	1	0.4224	1	0.0901	1	0.5399	1	0.0512	0.0627	0.2046	0.1625	0.4339	0.1852	0.3282	0.1611	0.3278	0.1416	0.6606	0.1275	0.2978	0.1272	2.2962
Cofactors and vitamins	Nicotinate and nicotinamide metabolism	nicotinate ribonucleoside*	LC/MS pos	33471			3		2.38	0.59	1.68	1.41	0.97	2.43	0.4119	0.7506	0.9008	0.3913	0.156	0.2381	0.4317	0.3948	0.811	0.499	0.1518	0.3148	0.1725	1	0.3458	1	0.6888	1	0.1259	1	0.941	0.4947	0.8104	0.4414	0.4822	0.2015	0.764	0.3166	0.3194	0.1392	0.5509	0.1122	0.6572	0.2168	1.1637
Lipid	Long chain fatty acid	nonadecanoate (19:0)	LC/MS neg	1356	C16535	HMDB00772	3		1.33	1.65	1.28	1.19	1.17	2.32	0.3875	0.7506	0.1411	0.0977	0.5948	0.5216	0.5329	0.4356	0.9169	0.5329	0.1271	0.3037	0.6744	1	0.6304	1	0.6653	1	0.4979	1	0.5064	0.3361	0.6473	0.3818	0.2294	0.1094	0.3769	0.1791	0.1986	0.0962	0.2325	0.0561	0.8283	0.2509	1.0765
Amino acid	Glycine, serine and threonine metabolism	O-acetylserine	GC/MS	15947	C00979	HMDB03011	0	-	3.95	0.14	0.55	1.38	0.82	0.7	0.0104	0.5286	0.0272	0.0262	0.1251	0.2079	0.9641	0.5978	0.3054	0.3833	0.6687	0.5994	0.2862	1	0.5838	1	0.4223	1	0.1839	1	0.0168	0.0314	0.0005	0.0011	0.0075	0.0066	7.6177e-05	0.0001	0.7022	0.2496	0.0086	0.0051	0.0099	0.012	0.1133
Lipid	Long chain fatty acid	oleate (18:1n9)	GC/MS	1359	C00712	HMDB00207	1	0	1.35	0.69	0.94	0.91	1.06	1.05	0.2093	0.6902	0.0053	0.0068	0.6512	0.5384	0.434	0.3949	0.7897	0.4988	0.7137	0.6152	0.9571	1	0.4832	1	0.1219	1	0.3661	1	0.002	0.0058	0.0611	0.063	0.0394	0.0258	0.0026	0.0028	0.9424	0.3038	0.0546	0.0185	0.0138	0.0141	0.8027
Lipid	Endocannabinoid	oleic ethanolamide	LC/MS neg	38102		HMDB02088	3		1.13	0.36	0.95	1.51	1.28	1.73	0.6206	0.7943	0.1066	0.0791	0.9575	0.6523	0.4298	0.3946	0.639	0.4707	0.2016	0.3476	0.8475	1	0.962	1	0.8132	1	0.6165	1	0.0688	0.0777	0.0017	0.0032	0.0027	0.0027	0.0023	0.0026	0.5923	0.2187	0.2123	0.0524	0.3747	0.1493	1.2781
Amino acid	Urea cycle; arginine-, proline-, metabolism	ornithine	GC/MS	1493	C00077	HMDB03374	4		2.91	0.33	0.6	0.68	0.26	0.43	0.1399	0.6902	0.0684	0.0565	0.3046	0.3543	0.1641	0.2195	0.0256	0.1174	0.1399	0.3105	0.9009	1	0.5649	1	0.389	1	0.4297	1	0.1937	0.1709	0.1556	0.1288	0.5398	0.2201	0.1102	0.0661	0.1137	0.0633	0.0049	0.0035	0.0898	0.0538	0.4638
Nucleotide	Pyrimidine metabolism, orotate containing	orotate	GC/MS	1505	C00295	HMDB00226	0	-	2.35	1.11	1.76	0.84	0.71	0.65	0.0139	0.6295	0.9414	0.4011	0.2101	0.2803	0.4743	0.4183	0.3689	0.4009	0.3634	0.4652	0.2878	1	0.5775	1	0.4596	1	0.455	1	0.8522	0.4669	0.977	0.4879	0.0404	0.0263	0.0383	0.0274	0.4604	0.1828	0.0612	0.0201	0.674	0.2189	0.381
Xenobiotics	Benzoate metabolism	p-hydroxybenzaldehyde	LC/MS neg	17665	C00633	HMDB11718	3		1.75	1.33	1.02	1.09	0.8	0.93	0.2156	0.6902	0.5907	0.2901	0.9542	0.6523	0.8724	0.5701	0.3879	0.4009	0.6783	0.6037	0.4516	1	0.8921	1	0.493	1	0.5859	1	0.1038	0.1068	0.3006	0.2158	0.4631	0.1955	0.6986	0.2989	0.4914	0.1882	0.1601	0.0422	0.3789	0.1496	1.0396
Lipid	Long chain fatty acid	palmitate (16:0)	LC/MS neg	1336	C00249	HMDB00220	3		1.24	1.39	1.28	1.1	0.85	1.28	0.0815	0.6902	0.1553	0.1054	0.3565	0.3876	0.6408	0.4754	0.5136	0.4287	0.4101	0.4897	0.8768	1	0.6397	1	0.3567	1	0.9068	1	0.6791	0.4106	0.5893	0.3592	0.2026	0.1001	0.5551	0.2477	0.1484	0.0789	0.0855	0.0259	0.6966	0.2237	0.9731
Lipid	Long chain fatty acid	palmitoleate (16:1n7)	LC/MS neg	33447	C08362	HMDB03229	3		1.21	1.34	1.21	0.85	0.89	1.33	0.272	0.6902	0.2655	0.1592	0.5637	0.5046	0.8295	0.557	0.5792	0.4514	0.3726	0.4729	0.8698	1	0.8339	1	0.4942	1	0.594	1	0.3514	0.2592	0.1551	0.1288	0.2312	0.1097	0.2977	0.1495	0.7366	0.2559	0.2947	0.0684	0.7119	0.226	0.9534
Lipid	Endocannabinoid	palmitoyl ethanolamide	LC/MS neg	38165			3		1.85	0.66	0.94	1.17	1.51	1.91	0.2019	0.6902	0.6532	0.3137	0.9683	0.657	0.9942	0.6033	0.7945	0.4988	0.3217	0.4331	0.6521	1	0.3421	1	0.3974	1	0.8648	1	0.2405	0.199	0.0578	0.0602	0.0366	0.0244	0.0352	0.0257	0.7659	0.2624	0.4686	0.0995	0.959	0.2794	0.901
Lipid	Sphingolipid	palmitoyl sphingomyelin	GC/MS	37506			3		0.98	0.72	0.91	0.7	0.93	0.91	0.758	0.823	0.2026	0.1309	0.8254	0.6115	0.1929	0.246	0.6243	0.4669	0.5527	0.5621	0.3833	1	0.7498	1	0.4339	1	0.6371	1	0.7155	0.4227	0.6212	0.3757	0.9295	0.3323	0.7084	0.3011	0.3569	0.151	0.9437	0.1684	0.8966	0.2663	1.3206
Lipid	Carnitine metabolism	palmitoylcarnitine	LC/MS pos	22189			3		1.82	1.2	1.33	0.78	1.33	1.84	0.1893	0.6902	0.9645	0.4075	0.3273	0.3685	0.4218	0.3931	0.4661	0.425	0.1866	0.339	0.6161	1	0.3371	1	0.8525	1	0.7406	1	0.5462	0.3548	0.6953	0.3988	0.4682	0.1966	0.201	0.108	0.9066	0.295	0.351	0.0795	0.258	0.1152	0.5038
Carbohydrate	Fructose, mannose, galactose, starch, and sucrose metabolism	panose	GC/MS	37284	C00713	HMDB11729	1	0	2	0.04	1.1	0.64	0.52	0.79	0.1487	0.6902	3.0127e-07	3.7951e-06	0.6066	0.5277	0.2043	0.2559	0.1754	0.3209	0.7209	0.6182	0.3315	1	0.2346	1	0.67	1	0.206	1	6.1788e-07	3.7828e-05	4.7149e-05	0.0002	1.9486e-06	6.8622e-06	1.2684e-06	4.9878e-06	0.0559	0.0388	0.0017	0.002	5.344e-05	0.0003	0.7382
Cofactors and vitamins	Pantothenate and CoA metabolism	pantothenate	LC/MS pos	1508	C00864	HMDB00210	4		0.88	0.49	1.28	1.27	3.09	1.91	0.3337	0.7453	0.1155	0.0841	0.6583	0.5417	0.5017	0.4279	0.0168	0.0889	0.0594	0.2341	0.6326	1	0.8005	1	0.0564	1	0.4912	1	0.0003	0.0016	0.0003	0.0007	0.0005	0.0007	3.2031e-05	6.9296e-05	0.313	0.1368	0.0226	0.0099	0.0106	0.0122	1.2166
Lipid	Medium chain fatty acid	pelargonate (9:0)	LC/MS neg	12035	C01601	HMDB00847	3		1.18	0.7	1.29	0.95	1.03	0.76	0.5677	0.7756	0.3512	0.1981	0.5677	0.5063	0.4915	0.4267	0.7963	0.4988	0.4743	0.516	0.4756	1	0.7842	1	0.4665	1	0.5078	1	0.3791	0.2738	0.4866	0.3115	0.0648	0.0384	0.2287	0.1198	0.1697	0.0851	0.443	0.0952	0.8351	0.2513	0.757
Lipid	Long chain fatty acid	pentadecanoate (15:0)	GC/MS	1361	C16537	HMDB00826	1	0	0.99	0.55	0.69	0.57	0.82	0.74	0.6086	0.7943	0.0019	0.003	0.0433	0.1032	0.005	0.025	0.2976	0.3791	0.191	0.3427	0.845	1	0.5397	1	0.5814	1	0.6623	1	0.2404	0.199	0.6496	0.3818	0.061	0.0371	0.0862	0.0536	0.0004	0.0018	0.5882	0.1184	0.6585	0.2168	1.8488
Xenobiotics	Drug	pentobarbital	LC/MS neg	38156	C07423,D00499,D02253,C07422,D00500		1	0	1.21	0.53	0.97	0.96	1.12	1.13	0.3417	0.7453	0.0012	0.0021	0.8353	0.6167	0.8474	0.5624	0.5868	0.4528	0.3618	0.4652	0.6345	1	0.4618	1	0.1337	1	0.1623	1	0.0003	0.0017	0.001	0.002	0.0012	0.0014	0.0002	0.0003	0.7364	0.2559	0.4631	0.0988	0.0112	0.0125	0.7476
Amino acid	Phenylalanine & tyrosine metabolism	phenol sulfate	LC/MS neg	32553	C02180		3		0.47	1	1	1	0.54	1	0.2756	0.6926	1	0.4154	1	0.6587	1	0.6033	0.2856	0.3732	1	0.701	1	1	1	1	0.128	1	1	1	1	0.5081	1	0.4944	0.4269	0.1841	1	0.3835	0.919	0.2982	0.4265	0.0921	0.6981	0.2237	0.7741
Amino acid	Phenylalanine & tyrosine metabolism	phenylacetate	LC/MS neg	15958	C07086	HMDB00209	1	0	1.05	0.11	0.26	0.34	0.65	0.81	0.7971	0.8303	2.4156e-08	6.0461e-07	5.9557e-05	0.0009	0.0012	0.0091	0.1425	0.2875	0.4095	0.4897	0.6821	1	0.7022	1	0.9774	1	0.8534	1	0.0187	0.0331	0.0005	0.0012	1.9483e-08	4.8501e-07	3.1059e-09	7.1757e-08	0.0019	0.0047	7.9222e-05	0.0002	1.3919e-05	0.0002	1.6212
Amino acid	Phenylalanine & tyrosine metabolism	phenylalanine	LC/MS pos	64	C00079	HMDB00159	3		0.91	1.16	1.26	1.38	1.13	1.33	0.7496	0.823	0.3837	0.2099	0.1464	0.2292	0.0534	0.0989	0.486	0.425	0.0826	0.2657	0.5719	1	0.3552	1	0.4862	1	0.0766	1	0.8684	0.4726	0.6261	0.3758	0.208	0.1017	0.2763	0.1407	0.025	0.0227	4.6864e-09	1.9897e-07	0.0259	0.0212	0.7483
Peptide	Dipeptide	phenylalanylalanine	LC/MS pos	41374			4		1.38	0.71	3.01	3.88	2.61	4.28	0.8909	0.8387	0.4693	0.2453	0.1179	0.1991	0.0377	0.0801	0.173	0.3209	0.0423	0.21	0.4003	1	0.4434	1	0.9183	1	0.2407	1	0.0336	0.048	0.0033	0.0054	0.0053	0.0048	0.0183	0.0147	0.0163	0.017	0.0399	0.0151	0.0105	0.0122	0.2824
Peptide	Dipeptide	phenylalanylarginine	LC/MS pos	41487			3		1.46	0.93	1.42	1.45	1.94	0.83	0.4289	0.7553	0.8202	0.3674	0.9759	0.657	0.5009	0.4279	0.092	0.2311	0.4456	0.5063	0.9697	1	0.9635	1	0.7582	1	0.5912	1	0.6991	0.4156	0.2223	0.171	0.0433	0.0276	0.948	0.3706	0.2612	0.1184	0.0846	0.0257	0.3726	0.1493	0.5519
Peptide	Dipeptide	phenylalanylaspartate	LC/MS pos	41419			3		0.59	0.85	1.18	1.07	0.8	1.15	0.2304	0.6902	0.6253	0.3032	0.9047	0.6397	0.72	0.5144	0.3886	0.4009	0.4502	0.5072	0.4816	1	0.6325	1	0.9713	1	0.082	1	0.8248	0.4599	0.6859	0.3977	0.5956	0.2383	0.3631	0.1748	0.3572	0.151	0.0062	0.0042	0.4048	0.1571	1.3609
Peptide	Dipeptide	phenylalanylglutamate	LC/MS pos	41432			3		0.71	0.74	1.34	1.38	1.36	1.37	0.5497	0.7717	0.4325	0.2309	0.4145	0.4247	0.3184	0.3379	0.3996	0.4039	0.3488	0.4562	0.6855	1	0.7866	1	0.4698	1	0.1875	1	0.146	0.1396	0.0631	0.0646	0.295	0.1339	0.7504	0.3139	0.1011	0.0586	0.0099	0.0056	0.642	0.2141	1.3526
Peptide	Dipeptide	phenylalanylglycine	LC/MS pos	41370			4		0.71	0.8	1.48	1.21	1.04	1.83	0.5252	0.7641	0.2556	0.1556	0.1834	0.2634	0.5757	0.4542	0.9291	0.5365	0.0338	0.1877	0.3083	1	0.6751	1	0.5347	1	0.0295	1	0.0617	0.071	0.0933	0.0879	0.4343	0.1852	0.192	0.1041	0.072	0.0461	0.0094	0.0053	0.0409	0.0295	1.0872
Peptide	Dipeptide	phenylalanylisoleucine	LC/MS pos	40069			4		1.51	0.52	1.76	3.19	1.94	1.99	0.2684	0.6902	0.1086	0.0802	0.2849	0.3455	0.0178	0.0505	0.1984	0.331	0.1927	0.3427	0.7506	1	0.2878	1	0.9871	1	0.753	1	0.0013	0.0047	7.9725e-05	0.0002	0.0001	0.0002	0.0005	0.0007	0.0387	0.0303	0.036	0.0138	0.0035	0.0053	0.4901
Peptide	Dipeptide	phenylalanylleucine	LC/MS pos	40192			1	0	1.36	0.3	0.84	1.18	1.43	1.43	0.378	0.7506	0.0032	0.0045	0.3352	0.3721	0.5444	0.441	0.5161	0.4293	0.4667	0.5129	0.6968	1	0.8781	1	0.8528	1	0.7718	1	0.0004	0.002	2.8991e-06	1.9192e-05	4.7621e-07	2.5319e-06	1.9679e-07	1.1733e-06	0.3856	0.1578	0.001	0.0011	9.3217e-06	0.0002	0.6344
Peptide	Dipeptide	phenylalanylmethionine	LC/MS pos	41436			1	0	0.95	0.26	1.14	1.43	1.36	1.68	0.871	0.8387	0.0022	0.0033	0.6433	0.5384	0.3425	0.3495	0.4568	0.4236	0.2588	0.3886	0.7064	1	0.4304	1	0.9931	1	0.7806	1	0.0008	0.0035	8.1377e-06	3.8788e-05	5.2378e-07	2.6729e-06	3.0319e-07	1.5379e-06	0.3708	0.1538	0.0117	0.0064	8.9889e-05	0.0003	0.8855
Peptide	Dipeptide	phenylalanylphenylalanine	LC/MS pos	38150			1	0	1.02	0.15	1.15	1.02	1.19	1.13	0.8282	0.8313	0.0004	0.0008	0.4099	0.4239	0.9089	0.5834	0.6476	0.4722	0.8852	0.6753	0.5679	1	0.3364	1	0.7293	1	0.8959	1	0.0002	0.0015	1.424e-05	6.0603e-05	1.3933e-07	1.2349e-06	3.0788e-07	1.5379e-06	0.9525	0.3065	0.005	0.0035	9.3721e-06	0.0002	0.9293
Peptide	Dipeptide	phenylalanyltryptophan	LC/MS pos	41377			1	0	1.06	0.48	1.08	1.36	0.81	1.11	0.8176	0.8303	0.0047	0.0062	0.8827	0.6366	0.4301	0.3946	0.4841	0.425	0.8237	0.6584	0.8602	1	0.9861	1	0.5503	1	0.7706	1	0.0002	0.0015	5.0842e-05	0.0002	0.0009	0.0011	0.0001	0.0002	0.2463	0.1131	0.0007	0.001	0.0002	0.0005	0.6397
Peptide	Dipeptide	phenylalanyltyrosine	LC/MS pos	41527			1	0	1.16	0.23	1.76	1.63	1.47	1.84	0.7785	0.823	0.0032	0.0046	0.8193	0.6106	0.2337	0.2762	0.4077	0.406	0.3024	0.419	0.3205	1	0.5539	1	0.9061	1	0.6413	1	0.003	0.0081	8.7398e-06	4.0841e-05	5.0218e-06	1.4095e-05	1.0068e-05	2.481e-05	0.1571	0.0807	0.019	0.0087	0.0002	0.0006	0.5728
Peptide	Dipeptide	phenylalanylvaline	LC/MS pos	41393			4		1.39	0.73	2.38	3.37	1.77	2	0.2608	0.6902	0.572	0.2833	0.0683	0.1402	0.0098	0.0378	0.246	0.3502	0.1444	0.3105	0.5055	1	0.2797	1	0.8895	1	0.546	1	0.0186	0.0331	0.0042	0.0067	0.012	0.0096	0.0518	0.0357	0.0129	0.0146	0.0139	0.0073	0.02	0.0175	0.396
Amino acid	Phenylalanine & tyrosine metabolism	phenyllactate (PLA)	LC/MS neg	22130	C05607	HMDB00779	4		1.77	0.53	1.55	0.79	0.43	0.36	0.352	0.7489	0.0745	0.0599	0.8765	0.6345	0.6939	0.5032	0.0429	0.1524	0.1032	0.2886	0.2824	1	0.2607	1	0.2621	1	0.7144	1	0.3974	0.282	0.9093	0.4711	0.062	0.0374	0.747	0.3139	0.0496	0.0353	0.1231	0.0346	0.3397	0.1391	0.493
Xenobiotics	Food component/Plant	pheophorbide A	LC/MS pos	35879	C18021		3		1	1	1	1	1	1																																			1
Energy	Oxidative phosphorylation	phosphate	GC/MS	11438	C00009	HMDB01429	3		1.21	1.77	1.15	1.78	1.84	1.66	0.6535	0.7958	0.2444	0.1515	0.4939	0.4723	0.2384	0.2806	0.1997	0.331	0.1237	0.3037	0.4458	1	0.7593	1	0.4328	1	0.515	1	0.6569	0.4052	0.6505	0.3818	0.3425	0.1522	0.6772	0.2925	0.0374	0.0296	0.1125	0.0318	0.9692	0.2811	0.9571
Lipid	Sphingolipid	phytosphingosine	LC/MS pos	1510	C12144	HMDB04610	3		0.71	1.46	0.84	0.67	1.78	1.26	0.095	0.6902	0.4977	0.2549	0.6984	0.5562	0.5241	0.4353	0.3753	0.4009	0.4934	0.5283	0.6105	1	0.3651	1	0.7152	1	0.6516	1	0.367	0.2659	0.4706	0.3031	0.8465	0.3119	0.5304	0.238	0.758	0.2609	0.6196	0.1224	0.0513	0.0352	1.1499
Lipid	Inositol metabolism	pinitol	GC/MS	37086	C03844		1	1	0.65	195.94	21574.8	203.76	0.63	0.01	0.4694	0.7635	1.4791e-05	5.9233e-05	2.8439e-07	1.8058e-05	0.0308	0.0718	0.7927	0.4988	0.0765	0.2616	0.257	1	0.506	1	0.7184	1	0.2836	1	0.9081	0.4845	8.5998e-05	0.0003	2.6913e-07	1.8129e-06	1.0369e-08	1.9165e-07	0.0098	0.0125	0.0003	0.0006	2.3783e-06	8.2302e-05	0.6776
Amino acid	Lysine metabolism	pipecolate	GC/MS	1444	C00408	HMDB00070	3		1.24	0.79	1.09	1.15	0.9	0.91	0.8107	0.8303	0.0662	0.0557	0.9995	0.6587	0.7225	0.5149	0.619	0.4669	0.7897	0.6524	0.8258	1	0.3086	1	0.9674	1	0.718	1	0.0465	0.059	0.1818	0.1474	0.1009	0.0555	0.0148	0.0121	0.5746	0.2137	0.3053	0.0702	0.0557	0.0372	0.8736
Lipid	Sterol/Steroid	pregnen-diol disulfate*	LC/MS neg	32562	C05484	HMDB04025	3		1.05	1.36	1.96	0.94	6.86	2.85	0.9874	0.8579	0.5213	0.2629	0.5073	0.4771	0.6348	0.4733	0.2208	0.3358	0.4285	0.501	0.74	1	0.2431	1	0.1336	1	0.8105	1	0.6769	0.4106	0.3342	0.2335	0.4844	0.2019	0.9798	0.3788	0.4235	0.1699	0.359	0.0804	0.2442	0.1112	0.3252
Peptide	Dipeptide	pro-hydroxy-pro	LC/MS pos	35127		HMDB06695	1	1	1.16	24.21	9.22	3.15	2.38	0.97	0.3632	0.7489	3.4298e-07	3.7953e-06	0.0116	0.0399	0.4961	0.4279	0.2124	0.3327	0.7438	0.6314	0.8736	1	0.8639	1	0.804	1	0.5579	1	9.7318e-05	0.001	1.7141e-07	4.976e-06	2.5776e-07	1.8129e-06	1.8502e-08	2.5382e-07	0.006	0.0091	0.0008	0.001	0.0012	0.0023	0.3841
Amino acid	Urea cycle; arginine-, proline-, metabolism	proline	LC/MS pos	1898	C00148	HMDB00162	1	1	0.88	3.2	1.9	1.77	0.81	0.65	0.6664	0.8062	0.0007	0.0014	0.1471	0.2292	0.1731	0.2288	0.482	0.425	0.2032	0.3485	0.9149	1	0.6189	1	0.8094	1	0.6114	1	0.0192	0.0331	0.0015	0.0028	1.7931e-06	6.7103e-06	6.056e-06	1.599e-05	0.0971	0.0576	2.5851e-05	8.6296e-05	0.0271	0.0218	0.8059
Peptide	Dipeptide	prolylisoleucine	LC/MS neg	33956			3		7.77	3.61	1.76	3.36	0.79	2.31	0.0935	0.6902	0.1239	0.0889	0.7239	0.566	0.1143	0.1732	0.7562	0.4986	0.2401	0.3828	0.7581	1	0.2627	1	0.9883	1	0.5218	1	0.0393	0.0535	0.1296	0.1127	0.084	0.0471	0.157	0.0879	0.0489	0.0353	0.0317	0.0126	0.5154	0.1829	0.0636
Peptide	Dipeptide	prolylleucine	LC/MS neg	31914			3		1.52	2.24	1.28	0.88	0.82	0.98	0.1585	0.6902	0.074	0.0598	0.9865	0.6587	0.4998	0.4279	0.3793	0.4009	0.7839	0.6492	0.6408	1	0.9169	1	0.9714	1	0.7413	1	0.0019	0.0057	0.0005	0.0011	0.0004	0.0005	0.0011	0.0014	0.7748	0.2637	0.0005	0.0007	0.1615	0.0828	0.256
Peptide	Dipeptide	prolylphenylalanine	LC/MS pos	40684			4		1.45	1.24	0.41	0.46	0.44	0.48	0.5451	0.7717	0.3774	0.2076	0.0505	0.1151	0.0353	0.0778	0.0456	0.1555	0.0669	0.2458	0.0709	1	0.1662	1	0.1641	1	0.2016	1	0.183	0.1642	0.0331	0.037	0.048	0.0303	0.0569	0.0381	0.074	0.0472	0.0958	0.0283	0.1081	0.0606	0.4977
Peptide	Dipeptide	prolyltyrosine	LC/MS pos	40694			3		1.07	1.1	0.63	0.74	0.71	0.78	0.7041	0.823	0.8225	0.3676	0.1459	0.2292	0.2226	0.2708	0.5035	0.4269	0.2906	0.4156	0.8075	1	0.9158	1	0.5559	1	0.927	1	0.0323	0.0469	0.0474	0.0509	0.6153	0.2456	0.0446	0.0312	0.6431	0.2341	0.0005	0.0007	0.0435	0.0306	0.5632
Nucleotide	Pyrimidine metabolism, uracil containing	pseudouridine	LC/MS neg	33442	C02067	HMDB00767	4		1.02	0.81	0.91	0.54	0.91	0.99	0.6458	0.7943	0.1244	0.089	0.5871	0.5163	0.0001	0.002	0.5708	0.4509	0.9082	0.679	0.1098	1	0.1859	1	0.2694	1	0.4549	1	0.2713	0.2171	0.2713	0.1996	0.6802	0.2645	0.5283	0.2379	0.0001	0.0007	0.0003	0.0005	0.0002	0.0005	2.224
Amino acid	Polyamine metabolism	putrescine	GC/MS	1408	C00134	HMDB01414	4		1.05	14.35	28.21	19.99	10.95	3.82	0.4489	0.7635	0.0022	0.0033	0.0002	0.0021	0.0007	0.0072	0.0058	0.0471	0.1084	0.2947	0.2498	1	0.2049	1	0.3323	1	0.7444	1	0.6907	0.4125	0.2279	0.1741	0.0616	0.0373	0.0582	0.0385	0.0011	0.0031	0.0162	0.0079	0.1723	0.0871	0.3744
Cofactors and vitamins	Pyridoxal metabolism	pyridoxal	LC/MS pos	1651	C00250	HMDB01545	4		0.98	0.63	0.95	0.69	1.01	1.08	0.8803	0.8387	0.0044	0.0059	0.7182	0.5644	0.0114	0.0403	0.9239	0.5347	0.6561	0.5944	0.4438	1	0.6147	1	0.4519	1	0.2899	1	0.0489	0.0605	0.7719	0.4303	0.013	0.0102	0.0138	0.0114	0.0088	0.0119	0.6386	0.1243	0.1056	0.0599	1.2004
Cofactors and vitamins	Vitamin B6 metabolism	pyridoxate	LC/MS neg	31555	C00847	HMDB00017	1	0	0.87	0.6	0.78	0.85	0.71	0.84	0.525	0.7641	0.015	0.016	0.2586	0.3257	0.2451	0.2851	0.1033	0.2391	0.3826	0.4824	0.4992	1	0.5754	1	0.4862	1	0.9976	1	0.4904	0.3281	0.4161	0.2747	0.0486	0.0304	0.0543	0.0369	0.0028	0.006	0.1943	0.0488	0.9315	0.2749	1.9319
Peptide	Dipeptide	pyroglutamylglutamine	LC/MS neg	22194			1	1	1	41.88	1.75	1.99	1.17	1.05			0.0101	0.012	0.5354	0.4913	0.6073	0.4681	0.8449	0.5077	0.8879	0.6753	1	1	1	1	0.4829	1	0.6053	1	0.0179	0.0328	0.013	0.0163	0.0186	0.014	0.0114	0.0096	0.173	0.0865	0.5329	0.1096	0.4473	0.1692	0.171
Peptide	Dipeptide	pyroglutamylglycine	LC/MS neg	31522			3		1	1	1	1	1	1																																			1
Peptide	Dipeptide	pyroglutamylvaline	LC/MS neg	32394			1	1	1.31	6.06	2.12	2.16	1.22	1.73	0.1846	0.6902	0.0001	0.0004	0.0301	0.0778	0.0337	0.076	0.6275	0.4669	0.1018	0.2886	0.6682	1	0.6699	1	0.5026	1	0.9228	1	0.006	0.0147	0.0052	0.0079	0.0016	0.0017	0.0035	0.0037	7.6154e-05	0.0006	0.1083	0.0308	0.3804	0.1496	0.3961
Carbohydrate	Glycolysis, gluconeogenesis, pyruvate metabolism	pyruvate	GC/MS	599	C00022	HMDB00243	3		1.22	1.34	1.53	0.91	1.07	0.72	0.9276	0.8421	0.3542	0.1985	0.189	0.2654	0.4824	0.42	0.9731	0.5509	0.2835	0.4128	0.5461	1	0.8685	1	0.991	1	0.8618	1	0.7294	0.4253	0.0665	0.0666	0.2124	0.1031	0.0067	0.0064	0.9224	0.2987	0.145	0.0395	0.5366	0.1876	0.8538
Xenobiotics	Food component/Plant	quinate	GC/MS	18335	C00296	HMDB03072	1	1	13.45	6.35	10.9	2.92	0.59	1.13	0.2291	0.6902	0.0052	0.0068	0.0019	0.0102	0.2087	0.2593	0.3615	0.4009	0.9133	0.6812	0.2478	1	0.8635	1	0.5135	1	0.8909	1	0.2313	0.1938	0.0304	0.0346	0.0006	0.0008	0.0004	0.0006	0.0093	0.0123	0.0483	0.0171	0.0377	0.0273	0.5443
Carbohydrate	Fructose, mannose, galactose, starch, and sucrose metabolism	raffinose	GC/MS	586	C00492	HMDB03213	1	1	1	27.87	1	1	1	1			0.0002	0.0006	1	0.6587	1	0.6033	1	0.5523	1	0.701	1	1	1	1	1	1	1	1	1.6963e-05	0.0004	1.6963e-05	6.852e-05	1.6963e-05	4.0234e-05	1.6963e-05	3.8706e-05	0.1776	0.0874	0.0572	0.0192	0.0572	0.0381	0.0312
Carbohydrate	Fructose, mannose, galactose, starch, and sucrose metabolism	rhamnose	GC/MS	15826	C00507	HMDB00849	4		1.43	0.21	0.83	0.75	0.65	0.38	0.3795	0.7506	0.0007	0.0014	0.1983	0.275	0.3339	0.3455	0.1776	0.3209	0.0251	0.1619	0.9376	1	0.5584	1	0.67	1	0.455	1	0.0038	0.0099	0.015	0.0183	0.0286	0.0196	0.009	0.0081	0.0122	0.0139	0.376	0.0829	0.2003	0.0966	1.2213
Carbohydrate	Nucleotide sugars, pentose metabolism	ribitol	GC/MS	15772	C00474	HMDB00508	1	1	1.41	6.13	3.22	2.24	0.58	1.22	0.1753	0.6902	9.9228e-05	0.0003	0.0125	0.0422	0.2154	0.2665	0.4682	0.425	0.7719	0.644	1	1	0.8585	1	0.1886	1	0.8942	1	0.0527	0.0636	0.0017	0.0031	0.0002	0.0003	3.915e-05	7.9516e-05	0.0114	0.0135	0.1371	0.0377	0.0225	0.0188	0.3793
Cofactors and vitamins	Riboflavin metabolism	riboflavin (Vitamin B2)	LC/MS pos	1827	C00255	HMDB00244	1	1	1.28	3.25	3.76	3.73	2.41	1.72	0.4176	0.7506	0.0193	0.0198	0.0073	0.0279	0.01	0.0378	0.1069	0.2453	0.3995	0.485	0.6094	1	0.6487	1	0.7914	1	0.9848	1	0.8397	0.4631	0.774	0.4303	0.1566	0.0816	0.0355	0.0257	0.0085	0.0117	0.0263	0.011	0.7022	0.224	0.5313
Carbohydrate	Nucleotide sugars, pentose metabolism	ribose	GC/MS	12080	C00121	HMDB00283	4		0.87	0.07	0.45	0.31	0.42	0.55	0.2388	0.6902	1.3768e-10	9.1899e-09	0.0222	0.0647	0.0017	0.0115	0.017	0.0889	0.0782	0.2616	0.4163	1	0.695	1	0.0808	1	0.1278	1	1.1588e-06	5.6754e-05	6.8018e-06	3.3772e-05	0.0001	0.0002	3.9566e-06	1.125e-05	4.6183e-06	0.0001	0.0306	0.0124	0.0012	0.0022	5.465
Carbohydrate	Nucleotide sugars, pentose metabolism	ribulose	GC/MS	35855	C00309	HMDB00621,HMDB03371	4		1.99	0.07	0.4	0.61	0.32	0.68	0.1126	0.6902	1.4652e-05	5.9233e-05	0.023	0.0658	0.2675	0.2992	0.03	0.13	0.4343	0.5029	0.4792	1	0.7398	1	0.8657	1	0.5583	1	0.0392	0.0535	0.0001	0.0004	0.001	0.0012	0.0001	0.0002	0.0107	0.0133	0.1723	0.0444	0.0074	0.01	1.1042
Amino acid	Lysine metabolism	saccharopine	GC/MS	1495	C00449	HMDB00279	1	1	1	2.76	2.27	2.2	1.48	1			0.0106	0.0124	0.0769	0.1498	0.1465	0.2038	0.5138	0.4287	1	0.701	1	1	1	1	1	1	1	1	0.2554	0.2078	0.1172	0.1042	0.01	0.0085	0.0009	0.0011	0.0701	0.0453	0.4488	0.096	0.4488	0.1693	0.2807
Amino acid	Glycine, serine and threonine metabolism	sarcosine (N-Methylglycine)	GC/MS	1516	C00213	HMDB00271	2	0	1.45	0.12	0.13	0.14	0.3	0.23	0.2153	0.6902	0.0008	0.0016	0.0006	0.0042	0.0003	0.0036	0.0065	0.0481	0.0036	0.0436	0.2923	1	0.0632	1	0.8867	1	0.448	1	0.2713	0.2171	0.1087	0.0978	0.0523	0.0325	0.0106	0.0092	0.0025	0.0055	0.2206	0.0541	0.2049	0.0981	1.0381
Lipid	Fatty acid, dicarboxylate	sebacate (decanedioate)	LC/MS neg	32398	C08277	HMDB00792	0	-	0.67	0.14	0.17	0.37	0.5	0.67	0.0367	0.6902	3.1362e-08	6.6555e-07	1.5506e-07	1.641e-05	0.0003	0.0036	0.0071	0.0499	0.0915	0.2737	0.9147	1	0.4541	1	0.8055	1	0.8567	1	0.3149	0.2394	0.0005	0.0011	1.7448e-07	1.4692e-06	5.0277e-10	1.8585e-08	0.0005	0.0019	1.7919e-07	2.536e-06	2.6508e-05	0.0002	2.3251
Amino acid	Glycine, serine and threonine metabolism	serine	GC/MS	1648	C00065	HMDB03406	4		0.91	1.47	1.61	1.73	1.23	1.87	0.8659	0.8387	0.1767	0.1176	0.0685	0.1402	0.0279	0.0669	0.4466	0.4201	0.029	0.169	0.4659	1	0.248	1	0.6772	1	0.035	1	0.7507	0.4346	0.7377	0.4176	0.1494	0.0786	0.0812	0.0514	0.0131	0.0146	8.5248e-08	1.4477e-06	0.5894	0.1995	0.7977
Amino acid	Tryptophan metabolism	serotonin (5HT)	LC/MS pos	2342	C00780	HMDB00259	2	0	0.28	0.48	0.4	0.54	0.46	0.46	0.1307	0.6902	0.0019	0.003	0.0002	0.0024	0.0128	0.0427	0.0022	0.0215	0.0008	0.0143	0.7934	1	0.5798	1	0.9416	1	0.4334	1	0.616	0.3873	0.92	0.4751	0.8748	0.3182	0.451	0.2084	0.0005	0.0022	0.0565	0.0191	0.2636	0.117	7.2592
Peptide	Dipeptide	serylisoleucine*	LC/MS pos	40193			4		1.38	1.01	2.29	3.2	1.84	2.03	0.2102	0.6902	0.899	0.3913	0.0642	0.1341	0.0149	0.0462	0.2028	0.331	0.0775	0.2616	0.5289	1	0.3166	1	0.8985	1	0.3216	1	0.1521	0.1427	0.084	0.0814	0.0906	0.0504	0.4186	0.1954	0.0062	0.0093	0.0324	0.0128	0.1937	0.0944	0.3733
Peptide	Dipeptide	serylleucine	LC/MS pos	40066			1	0	1.01	0.6	0.88	1.26	1.2	1.39	0.9057	0.8387	0.0135	0.0149	0.5459	0.4966	0.3296	0.3436	0.4504	0.4214	0.175	0.331	0.5962	1	0.9356	1	0.924	1	0.7191	1	0.0017	0.0054	3.9265e-05	0.0001	0.0001	0.0002	2.6542e-05	5.9104e-05	0.0933	0.0558	0.0007	0.001	0.0001	0.0004	0.879
Peptide	Dipeptide	serylphenyalanine	LC/MS pos	40054			1	0	1.06	0.47	1	1.46	1.09	1.49	0.7139	0.823	0.0042	0.0057	0.8929	0.6382	0.4039	0.3838	0.9973	0.5523	0.4005	0.485	0.9628	1	0.8381	1	0.6334	1	0.8173	1	0.0008	0.0034	3.2858e-05	0.0001	4.5985e-05	8.5099e-05	3.6171e-05	7.5969e-05	0.2454	0.1131	0.0025	0.0023	0.0008	0.0017	0.6534
Xenobiotics	Food component/Plant	shikimate	GC/MS	15144	C00493	HMDB03070	1	1	0.96	8.03	1.95	2.05	1.75	1.36	0.8191	0.8303	0.0348	0.0314	0.2902	0.3464	0.3865	0.3752	0.4321	0.416	0.6881	0.605	0.4971	1	0.4971	1	0.4971	1	0.4971	1	0.0222	0.0365	0.0121	0.0154	0.0093	0.008	0.0025	0.0027	0.1112	0.0626	0.1692	0.0438	0.7952	0.2441	0.3916
Xenobiotics	Food component/Plant	sinapate	LC/MS neg	21150	C00482		1	0	1.26	0.36	1.6	1.5	0.75	0.86	0.394	0.7506	0.0064	0.0079	0.4549	0.45	0.5794	0.4542	0.4288	0.416	0.7537	0.6367	0.5491	1	0.2464	1	0.2937	1	0.2061	1	0.0002	0.0015	0.0052	0.0079	0.2068	0.1016	0.1129	0.0669	0.6349	0.2316	0.0077	0.0047	0.0757	0.0474	1.0115
Xenobiotics	Food component/Plant	sitostanol	GC/MS	37524			4		0.94	0.86	0.74	0.85	0.93	0.9	0.5393	0.7703	0.2054	0.1323	0.0163	0.0513	0.1829	0.2375	0.4917	0.425	0.4146	0.4907	0.1194	1	0.423	1	0.5098	1	0.3675	1	0.436	0.2999	0.2942	0.2131	0.1051	0.0575	0.0719	0.0463	0.0821	0.0507	0.5376	0.1097	0.1359	0.0721	1.0137
Carbohydrate	Fructose, mannose, galactose, starch, and sucrose metabolism	sorbitol	GC/MS	15053	C00794	HMDB00247	3		7.97	1.12	2.45	1.18	0.8	1.01	0.2169	0.6902	0.8922	0.3901	0.1768	0.2587	0.8332	0.557	0.539	0.4413	0.974	0.701	0.1322	1	0.966	1	0.7733	1	0.4636	1	0.7905	0.4502	0.9725	0.4879	0.3138	0.1413	0.3652	0.1753	0.4923	0.1882	0.2539	0.0602	0.5685	0.1943	0.4267
Amino acid	Polyamine metabolism	spermidine	LC/MS pos	485	C00315	HMDB01257	4		0.95	1.3	1.11	0.75	0.51	0.68	0.8837	0.8387	0.2618	0.1579	0.9552	0.6523	0.1827	0.2375	0.0342	0.1402	0.2245	0.3709	0.5046	1	0.7383	1	0.066	1	0.1114	1	0.7164	0.4227	0.0141	0.0176	0.1753	0.0903	0.5586	0.2482	0.1248	0.069	0.3193	0.0731	0.3377	0.1391	1.4805
Lipid	Sphingolipid	sphinganine	LC/MS pos	17769	C00836	HMDB00269	3		1.1	0.45	0.83	0.88	1.94	1.37	0.913	0.8387	0.0698	0.0568	0.5516	0.5003	0.6669	0.4897	0.2802	0.3732	0.6845	0.6039	0.6468	1	0.6921	1	0.0978	1	0.5555	1	0.1817	0.1642	0.0948	0.089	0.0277	0.0193	0.0087	0.0079	0.4207	0.1693	0.0304	0.0124	0.0296	0.0229	1.2305
Lipid	Sphingolipid	sphingosine	LC/MS pos	17747	C00319	HMDB00252	3		0.86	0.34	0.44	0.39	1.27	0.53	0.217	0.6902	0.0712	0.0577	0.1455	0.2292	0.151	0.2081	0.9233	0.5347	0.1134	0.2947	0.821	1	0.8909	1	0.1094	1	0.972	1	0.8137	0.4599	0.6948	0.3988	0.5432	0.2209	0.6864	0.2944	0.0385	0.0303	0.2039	0.0508	0.0984	0.0567	1.7139
Lipid	Sterol/Steroid	squalene	GC/MS	1518	C00751	HMDB00256	3		0.75	0.86	1.01	1.31	1.18	1.25	0.1182	0.6902	0.3987	0.2175	0.8863	0.6366	0.3296	0.3436	0.4528	0.4214	0.3052	0.4192	0.8411	1	0.1737	1	0.6358	1	0.6758	1	0.1345	0.1297	0.7415	0.4187	0.1906	0.0953	0.0861	0.0536	0.0167	0.0173	0.301	0.0696	0.0213	0.0182	0.9131
Xenobiotics	Food component/Plant	stachydrine	LC/MS pos	34384	C10172	HMDB04827	0	-	27.54	1.21	0.42	0.57	1.27	0.78	0.0053	0.4961	0.5046	0.2569	0.2785	0.343	0.4495	0.4059	0.3319	0.3893	0.704	0.6104	0.9229	1	0.9319	1	0.2278	1	0.245	1	0.47	0.3174	0.8059	0.4414	0.2001	0.0991	0.0445	0.0312	0.7222	0.2532	0.0566	0.0191	0.1701	0.0864	0.1421
Lipid	Long chain fatty acid	stearate (18:0)	GC/MS	1358	C01530	HMDB00827	4		0.87	0.97	1.07	1.14	1.3	0.94	0.0723	0.6902	0.6634	0.3155	0.5054	0.4771	0.2516	0.2892	0.0166	0.0889	0.6599	0.5946	0.82	1	0.259	1	0.036	1	0.3137	1	0.3234	0.2437	0.7745	0.4303	0.6765	0.2643	0.155	0.0871	0.0183	0.0185	0.1912	0.0482	0.3563	0.1446	1.0815
Lipid	Endocannabinoid	stearoyl ethanolamide	LC/MS pos	38625			4		1.34	0.86	0.97	1.01	4.16	2.87	0.3897	0.7506	0.6629	0.3155	0.9529	0.6523	0.9594	0.5978	0.0768	0.2152	0.0445	0.2148	0.9671	1	0.4232	1	0.9686	1	0.6241	1	0.55	0.3554	0.0719	0.0714	0.0027	0.0027	0.0057	0.0055	0.5226	0.1968	0.2304	0.0557	0.1756	0.0884	0.7464
Lipid	Sterol/Steroid	stigmasterol	GC/MS	21183	C05442	HMDB00937	4		1.33	0.87	1.19	2.09	1.17	1.42	0.6203	0.7943	0.6354	0.3073	0.308	0.3543	0.0124	0.0419	0.2874	0.3732	0.1969	0.3434	0.4414	1	0.0219	1	0.4451	1	0.1954	1	0.4704	0.3174	0.7206	0.4108	0.4326	0.1852	0.7625	0.3166	0.0097	0.0125	0.5807	0.1174	0.2124	0.101	0.5183
Energy	Krebs cycle	succinate	GC/MS	1437	C00042	HMDB00254	3		2.02	6.09	1.54	1.57	1.09	0.48	0.3368	0.7453	0.1676	0.1122	0.6879	0.553	0.8252	0.557	0.9574	0.5482	0.1187	0.3037	0.2799	1	0.3595	1	0.6705	1	0.4248	1	0.7669	0.4388	0.8674	0.4564	0.23	0.1094	0.0125	0.0105	0.9938	0.3144	0.0006	0.0009	0.4685	0.1732	0.6548
Carbohydrate	Fructose, mannose, galactose, starch, and sucrose metabolism	sucrose	LC/MS neg	1519	C00089	HMDB00258	3		31.13	2.11	0.44	0.49	0.4	2.05	0.1792	0.6902	0.2842	0.1664	0.3061	0.3543	0.2942	0.3192	0.1225	0.2608	0.2156	0.3643	0.6422	1	0.6107	1	0.7191	1	0.0601	1	0.0017	0.0055	0.0013	0.0025	0.0066	0.0059	0.0159	0.0129	0.4757	0.187	0.0336	0.013	0.0177	0.0164	0.8149
Xenobiotics	Food component/Plant	syringic acid	LC/MS neg	37091	C10833	HMDB02085	4		1.09	1.24	6.67	5.83	2.06	2.24	0.7488	0.823	0.5876	0.2898	0.0238	0.0669	0.021	0.0556	0.2127	0.3327	0.7499	0.6351	0.4937	1	0.5522	1	0.5828	1	0.7953	1	0.1547	0.1446	0.1065	0.0962	0.853	0.3129	0.9484	0.3706	0.0529	0.0369	0.3501	0.0795	0.5582	0.1926	0.8249
Amino acid	Cysteine, methionine, SAM, taurine metabolism	taurine	GC/MS	2125	C00245	HMDB00251	0	-	3.54	0.35	0.26	0.25	1.02	1.28	0.0219	0.6756	0.0134	0.0149	0.0018	0.0102	0.0027	0.0157	0.9829	0.5518	0.7987	0.6546	0.0909	1	0.0122	1	0.5468	1	0.6913	1	0.1478	0.1408	0.0055	0.0083	0.0001	0.0002	0.0001	0.0002	0.1897	0.0924	0.0014	0.0016	2.5791e-05	0.0002	0.2922
Lipid	Bile acid metabolism	taurocholate	LC/MS neg	18497	C05122	HMDB00036	2	1	4.03	90.99	31.36	21.55	14.07	28.79	0.2313	0.6902	1.8677e-07	2.8768e-06	8.4648e-06	0.0002	0.0026	0.0152	0.0006	0.0082	7.6563e-05	0.002	0.3633	1	0.0328	1	0.0215	1	0.2192	1	0.8024	0.4559	0.3584	0.2484	0.9746	0.3441	0.4823	0.2207	7.2377e-05	0.0006	0.2529	0.0602	0.1776	0.0887	0.0448
Lipid	Bile acid metabolism	taurocholenate sulfate*	LC/MS neg	32807			3		4.7	7.29	3.33	2.6	4.64	3.65	0.2337	0.6902	0.0789	0.063	0.5128	0.4775	0.6127	0.4681	0.2197	0.3358	0.293	0.4156	0.1261	1	0.0205	1	0.2164	1	0.1467	1	0.1767	0.1609	0.5436	0.3365	0.969	0.3428	0.7799	0.321	0.1681	0.0849	0.1428	0.039	0.0213	0.0182	0.2161
Lipid	Bile acid metabolism	tauroursodeoxycholate	LC/MS neg	39378		HMDB00874	2	1	1.07	35.98	23.43	29.61	14.92	34	0.7546	0.823	0.0017	0.0028	0.0008	0.0057	0.0116	0.0403	0.0169	0.0889	0.0019	0.0257	0.831	1	0.2886	1	0.0575	1	0.9037	1	0.849	0.4669	0.9488	0.4852	0.3157	0.1414	0.9415	0.3694	0.0033	0.0062	0.1597	0.0422	0.6668	0.2177	0.1114
Cofactors and vitamins	Thiamine metabolism	thiamin (Vitamin B1)	LC/MS pos	5341			3		0.83	0.76	0.97	1.06	0.84	1.05	0.6805	0.82	0.2513	0.1553	0.7483	0.578	0.7576	0.5274	0.3789	0.4009	0.8612	0.6691	0.6309	1	0.4739	1	0.053	1	0.2081	1	0.1227	0.1222	0.0022	0.0038	0.0024	0.0024	0.0004	0.0006	0.8722	0.2879	0.0048	0.0034	0.3362	0.1389	0.989
Carbohydrate	Nucleotide sugars, pentose metabolism	threitol	GC/MS	35854	C16884	HMDB04136	4		1.21	3.97	19.89	18.25	4.38	3.24	0.8406	0.8387	0.014	0.0152	6.3246e-06	0.0002	4.6158e-06	0.0001	0.0065	0.0481	0.1255	0.3037	0.1252	1	0.1252	1	0.8881	1	0.4457	1	0.2748	0.2185	0.2261	0.1733	0.8523	0.3129	0.0217	0.0171	0.0011	0.003	0.0018	0.002	0.0015	0.0027	0.3016
Cofactors and vitamins	Ascorbate and aldarate metabolism	threonate	GC/MS	27738	C01620	HMDB00943	1	1	6.41	16.7	4.19	2.77	1.77	0.91	0.2798	0.6926	8.6471e-07	7.2144e-06	0.0035	0.0159	0.0246	0.0616	0.2477	0.3502	0.4554	0.5095	0.3991	1	0.6946	1	0.2562	1	0.0526	1	0.0342	0.0485	0.0004	0.001	0.0001	0.0002	1.7323e-06	6.3366e-06	0.0053	0.0084	0.0031	0.0026	0.0009	0.0018	0.4247
Amino acid	Glycine, serine and threonine metabolism	threonine	LC/MS pos	1284	C00188	HMDB00167	3		0.95	0.82	1.04	1.1	0.96	1.17	0.9338	0.8421	0.2909	0.1688	0.9155	0.643	0.624	0.4733	0.8487	0.5081	0.526	0.5486	0.5679	1	0.4143	1	0.8079	1	0.392	1	0.4808	0.3226	0.3938	0.2644	0.4327	0.1852	0.3262	0.1608	0.3988	0.1626	0.0165	0.0079	0.4429	0.168	0.8886
Peptide	Dipeptide	threonylleucine	LC/MS pos	40051			1	0	1.15	0.39	0.79	1.6	1.46	1.46	0.5158	0.7635	0.002	0.003	0.3778	0.4011	0.1873	0.241	0.3544	0.3967	0.3033	0.419	0.6982	1	0.7974	1	0.9041	1	0.9849	1	0.0009	0.0035	2.0632e-06	1.6956e-05	1.9022e-06	6.8622e-06	2.3504e-06	8.0449e-06	0.106	0.061	0.0033	0.0026	8.9599e-05	0.0003	0.8057
Peptide	Dipeptide	threonylphenylalanine	LC/MS pos	31530			1	0	1.15	0.24	0.75	1.29	1.18	1.29	0.5192	0.7635	0.0004	0.0009	0.139	0.2274	0.5658	0.452	0.7629	0.4986	0.5933	0.5844	0.8028	1	0.8369	1	0.8002	1	0.9632	1	0.0022	0.0066	4.7935e-06	2.7541e-05	1.7603e-06	6.7103e-06	1.7485e-06	6.3366e-06	0.7007	0.2496	0.007	0.0045	0.0002	0.0005	0.8452
Lipid	Eicosanoid	thromboxane B2	LC/MS pos	17807	C05963	HMDB03252	1	0	2.7	0.24	0.41	0.51	0.71	0.52	0.1439	0.6902	0.0004	0.0009	0.0164	0.0513	0.1647	0.2195	0.188	0.3257	0.1951	0.3434	0.3733	1	0.6328	1	0.4344	1	0.4598	1	0.6132	0.387	0.0145	0.0179	0.0321	0.0217	0.0261	0.0201	0.0233	0.0218	0.0514	0.0178	0.0128	0.0135	0.6798
Nucleotide	Pyrimidine metabolism, thymine containing	thymidine	LC/MS pos	2183	C00214	HMDB00273	4		0.81	0.5	0.64	0.5	0.56	0.78	0.069	0.6902	0.0201	0.0206	0.0511	0.1151	0.0187	0.0517	0.0302	0.13	0.157	0.3168	0.6888	1	0.7847	1	0.9337	1	0.7579	1	0.9287	0.4923	0.7257	0.4128	0.9333	0.3323	0.4804	0.2207	0.0001	0.0007	0.6605	0.1275	0.73	0.2286	2.2115
Nucleotide	Pyrimidine metabolism, thymine containing	thymine	GC/MS	604	C00178	HMDB00262	3		1.36	0.62	1.17	1.05	1.28	1.07	0.2367	0.6902	0.1465	0.1008	0.7806	0.5929	0.946	0.5941	0.4602	0.4239	0.9895	0.701	0.6987	1	0.7095	1	0.7806	1	0.5059	1	0.1255	0.1235	0.0315	0.0357	0.0279	0.0193	0.0097	0.0086	0.7416	0.257	0.4699	0.0995	0.7401	0.2302	1.1147
Amino acid	Urea cycle; arginine-, proline-, metabolism	trans-4-hydroxyproline	GC/MS	1366	C01157	HMDB00725	1	1	1.4	7.91	7.33	5.05	1.84	1.5	0.0846	0.6902	0.0008	0.0016	0.0212	0.0625	0.0231	0.0585	0.3109	0.3833	0.7163	0.6159	0.49	1	0.4533	1	0.7839	1	0.8707	1	0.0095	0.0204	0.0066	0.0094	0.0002	0.0003	8.0958e-05	0.0001	0.0492	0.0353	0.0527	0.018	0.0273	0.0218	0.647
Amino acid	Histidine metabolism	trans-urocanate	LC/MS pos	607	C00785	HMDB00301	1	0	0.65	0.34	0.68	1.06	1.16	0.87	0.1899	0.6902	0.0009	0.0016	0.3299	0.3701	0.9022	0.5815	0.8494	0.5081	0.7619	0.6395	0.8113	1	0.5947	1	0.4725	1	0.8198	1	0.0071	0.0168	0.0012	0.0024	0.0008	0.001	0.0007	0.0009	0.0756	0.048	0.3684	0.0817	0.151	0.0786	1.7584
Amino acid	Tryptophan metabolism	tryptophan	LC/MS pos	54	C00078	HMDB00929	3		0.99	1.05	1.27	1.33	1.04	1.1	0.8776	0.8387	0.7754	0.3537	0.3507	0.3826	0.2262	0.2713	0.9737	0.5509	0.8045	0.6562	0.6492	1	0.5329	1	0.798	1	0.3182	1	0.754	0.4351	0.6244	0.3758	0.4657	0.1961	0.1452	0.0827	0.1509	0.0789	3.8933e-08	1.102e-06	0.185	0.0905	0.6434
Peptide	Dipeptide	tryptophylleucine	LC/MS pos	40080			3		1.55	0.62	1.38	2.01	1.61	1.79	0.254	0.6902	0.2564	0.1556	0.687	0.553	0.1578	0.2144	0.4118	0.406	0.2588	0.3886	0.9971	1	0.616	1	0.7385	1	0.8449	1	0.0185	0.0331	0.0016	0.0031	0.0009	0.0011	0.0018	0.0021	0.0821	0.0507	0.0012	0.0013	0.0003	0.0007	0.3646
Peptide	Dipeptide	tryptophylphenylalanine	LC/MS pos	41399			3		1.12	0.41	1.54	1.93	1.25	1.45	0.7247	0.823	0.1339	0.0948	0.8009	0.6035	0.2332	0.2762	0.6619	0.4757	0.4083	0.4897	0.8379	1	0.5073	1	0.5273	1	0.9632	1	0.0139	0.0272	0.0013	0.0025	0.0002	0.0003	0.0004	0.0006	0.2616	0.1184	0.0087	0.0051	0.0093	0.0112	0.6727
Peptide	Dipeptide	tryptophyltryptophan	LC/MS pos	41407			4		1.11	1.06	1.4	2.08	1.16	1.67	0.7205	0.823	0.9741	0.4081	0.1596	0.2413	0.016	0.0483	0.439	0.4192	0.0933	0.2767	0.9155	1	0.6532	1	0.531	1	0.9807	1	0.1004	0.1041	0.0128	0.0162	0.068	0.0396	0.0306	0.0231	0.0045	0.0076	0.0034	0.0027	0.0206	0.0178	0.4202
Peptide	Dipeptide	tryptophyltyrosine	LC/MS pos	41406			1	0	0.83	0.33	0.92	1.2	1.38	1.15	0.6031	0.7943	0.0179	0.0186	0.2398	0.3062	0.7141	0.514	0.4879	0.425	0.9004	0.6776	0.9131	1	0.6837	1	0.9864	1	0.6957	1	0.0407	0.0541	0.0006	0.0012	2.1679e-05	4.9336e-05	0.0002	0.0003	0.5656	0.2114	0.0022	0.0022	0.0002	0.0006	0.5535
Peptide	Dipeptide	tryptophylvaline	LC/MS pos	41447			4		1.05	0.66	1.2	1.88	1.39	1.62	0.8167	0.8303	0.0914	0.0707	0.6727	0.5494	0.0341	0.0762	0.2972	0.3791	0.1143	0.2949	0.6063	1	0.3713	1	0.633	1	0.1417	1	0.019	0.0331	5.0343e-05	0.0002	0.0014	0.0015	0.0075	0.007	0.0372	0.0296	1.4839e-05	6.6317e-05	7.7924e-05	0.0003	0.6795
Amino acid	Phenylalanine & tyrosine metabolism	tyramine	LC/MS pos	1603	C00483	HMDB00306	3		0.3	8.39	8.58	2.06	0.57	0.47	0.1279	0.6902	0.907	0.3915	0.3617	0.3906	0.9039	0.5815	0.3363	0.3893	0.3123	0.4273	0.4783	1	0.6816	1	0.3874	1	0.5797	1	0.621	0.3873	0.8133	0.4415	0.994	0.348	0.6015	0.2653	0.647	0.2344	0.7888	0.1453	0.6767	0.2189	5.4416
Amino acid	Phenylalanine & tyrosine metabolism	tyrosine	LC/MS pos	1299	C00082	HMDB00158	4		0.87	1.05	1.17	1.46	1.17	1.26	0.4189	0.7506	0.8082	0.3637	0.3599	0.39	0.0422	0.0851	0.3533	0.3967	0.1863	0.339	0.7123	1	0.2773	1	0.4297	1	0.1718	1	0.5037	0.3352	0.0812	0.079	0.9249	0.3323	0.9869	0.3808	0.0518	0.0362	2.9127e-07	2.9764e-06	0.0036	0.0054	0.8352
Peptide	Dipeptide	tyrosylalanine	LC/MS pos	40018			4		1.67	0.98	4.28	2.54	2.47	3.33	0.4662	0.7635	0.9088	0.3915	0.0013	0.0078	0.0423	0.0851	0.0542	0.1699	0.0094	0.0862	0.0237	1	0.6061	1	0.7789	1	0.2415	1	0.2773	0.2191	0.0506	0.0538	0.0328	0.0221	0.0731	0.0469	0.0007	0.0024	0.1049	0.0302	0.1447	0.0761	0.3814
Peptide	Dipeptide	tyrosylhistidine	LC/MS pos	41464			4		1	1.33	4.69	10.48	13.78	8.46			0.9032	0.3915	0.0903	0.1642	0.0022	0.0141	0.002	0.0203	0.0081	0.0803	0.9331	1	0.4833	1	0.4833	1	0.6853	1	0.0279	0.0418	0.0026	0.0044	0.0023	0.0023	0.0048	0.0047	0.0044	0.0076	0.7187	0.1356	0.2235	0.1045	0.0997
Peptide	Dipeptide	tyrosylisoleucine	LC/MS pos	40075			4		1.97	0.68	3.27	4.49	2.3	3.26	0.2533	0.6902	0.5054	0.2569	0.0688	0.1402	0.0215	0.0558	0.2164	0.3349	0.0541	0.2341	0.6254	1	0.5304	1	0.8366	1	0.4134	1	0.0124	0.0252	0.0036	0.0058	0.0076	0.0066	0.0273	0.0208	0.0051	0.0084	0.0963	0.0283	0.0353	0.0263	0.2427
Peptide	Dipeptide	tyrosylleucine	LC/MS pos	40031			1	0	1.35	0.31	1.35	1.98	2.14	2.25	0.5316	0.7673	0.0041	0.0057	0.9135	0.643	0.1331	0.1927	0.2039	0.331	0.129	0.3047	0.844	1	0.5859	1	0.8788	1	0.7821	1	0.0002	0.0013	1.2249e-06	1.1677e-05	5.9231e-07	2.9338e-06	3.1893e-07	1.5512e-06	0.0764	0.0482	0.0055	0.0038	2.6119e-05	0.0002	0.5008
Peptide	Dipeptide	tyrosyllysine	LC/MS pos	40656			4		0.78	0.5	1.68	4.54	2.98	3.6	0.7556	0.823	0.2812	0.1661	0.9504	0.6523	0.0021	0.014	0.0352	0.1402	0.02	0.1438	0.7432	1	0.2105	1	0.9801	1	0.4429	1	0.3048	0.234	0.0004	0.0008	0.0001	0.0002	0.0012	0.0014	0.0053	0.0084	0.1033	0.0299	0.0042	0.0062	0.5316
Peptide	Dipeptide	tyrosylphenylalanine	LC/MS pos	41492			1	0	1.2	0.14	1.52	2.26	2.37	1.84	0.5797	0.7894	0.0066	0.0081	0.5572	0.5016	0.2579	0.2941	0.4005	0.4039	0.4465	0.5063	0.5531	1	0.3487	1	0.8028	1	0.5495	1	0.0282	0.0418	0.0002	0.0004	2.4595e-05	5.5226e-05	0.0002	0.0003	0.2966	0.1319	0.0316	0.0126	0.0006	0.0014	0.4892
Peptide	Dipeptide	tyrosylvaline	LC/MS pos	41424			4		1.61	0.71	2.69	3.58	1.63	2.61	0.3991	0.7506	0.491	0.2533	0.0886	0.1636	0.0224	0.0576	0.3943	0.4037	0.1072	0.2946	0.5367	1	0.3301	1	0.7735	1	0.3929	1	0.0196	0.0335	0.0083	0.0114	0.0156	0.012	0.0572	0.0382	0.0113	0.0135	0.0084	0.005	0.0184	0.0169	0.2327
Lipid	Fatty acid, dicarboxylate	undecanedioate	LC/MS neg	35671		HMDB00888	0	-	0.69	0.41	0.47	0.66	0.6	0.59	0.0402	0.6902	0.0002	0.0004	0.0007	0.0048	0.0458	0.0887	0.0165	0.0889	0.0443	0.2148	0.8993	1	0.1964	1	0.6921	1	0.3069	1	0.6839	0.411	0.5028	0.317	0.1585	0.0822	0.0003	0.0004	6.5482e-05	0.0006	5.0519e-05	0.0001	0.2822	0.1225	2.2595
Nucleotide	Pyrimidine metabolism, uracil containing	uracil	GC/MS	605	C00106	HMDB00300	1	0	0.8	0.06	0.29	0.3	0.99	0.65	0.2308	0.6902	4.183e-10	2.094e-08	0.0008	0.0053	0.0022	0.0141	0.5773	0.4514	0.2478	0.3866	0.6164	1	0.8904	1	0.1068	1	0.412	1	6.9552e-05	0.0008	3.148e-06	2.0277e-05	7.5609e-08	9.0949e-07	1.9226e-08	2.5382e-07	0.0001	0.0007	0.0065	0.0043	0.0002	0.0005	4.4046
Nucleotide	Purine metabolism, urate metabolism	urate	GC/MS	1604	C00366	HMDB00289	4		0.6	0.56	0.49	0.32	0.82	0.65	0.0747	0.6902	0.0313	0.0286	0.1207	0.2027	0.008	0.0347	0.7528	0.4985	0.2599	0.3886	0.7591	1	0.3695	1	0.8578	1	0.8645	1	0.7281	0.4253	0.5462	0.3372	0.0429	0.0275	0.1236	0.0721	0.0119	0.0137	0.7012	0.1338	0.3315	0.1379	2.1198
Amino acid	Urea cycle; arginine-, proline-, metabolism	urea	GC/MS	6329	C00086	HMDB00294	1	1	1.05	9.44	2.24	1.41	1.32	1.24	0.8252	0.8303	7.7999e-06	3.8093e-05	0.3327	0.3715	0.8599	0.564	0.5438	0.4413	0.6405	0.5918	0.795	1	0.4441	1	0.8923	1	0.9734	1	2.3559e-05	0.0004	9.0892e-06	4.0871e-05	8.1528e-07	3.6131e-06	7.2752e-07	3.2016e-06	0.0288	0.025	0.0188	0.0087	0.014	0.0141	0.776
Nucleotide	Pyrimidine metabolism, uracil containing	uridine	LC/MS neg	606	C00299	HMDB00296	3		1.61	1.18	0.78	0.55	0.59	0.88	0.3834	0.7506	0.5187	0.2623	0.6586	0.5417	0.0668	0.1151	0.0778	0.2159	0.6561	0.5944	0.2843	1	0.0306	1	0.1226	1	0.8056	1	0.8262	0.4599	0.8928	0.4646	0.4802	0.2012	0.9146	0.3627	0.0976	0.0577	0.1522	0.0408	0.4038	0.1571	1.1393
Cofactors and vitamins	Hemoglobin and porphyrin metabolism	urobilinogen	LC/MS neg	32426	C05790	HMDB04157	1	0	1.41	0.06	0.09	0.05	0.57	0.81	0.8874	0.8387	1.7242e-06	1.1137e-05	5.2628e-06	0.0002	2.5726e-07	1.4962e-05	0.1354	0.2795	0.4518	0.5072	0.6751	1	0.4338	1	0.9557	1	0.8855	1	0.3133	0.239	0.6885	0.3983	5.6911e-06	1.5514e-05	1.4663e-07	9.6789e-07	0.0007	0.0024	0.0003	0.0005	1.0295e-05	0.0002	1.0299
Peptide	Polypeptide	val-val-val	LC/MS pos	40658			1	0	2.01	0.4	1.09	2.16	1.33	2.14	0.1578	0.6902	0.0419	0.0375	0.9523	0.6523	0.0631	0.1119	0.5717	0.4509	0.1129	0.2947	0.7991	1	0.2298	1	0.6555	1	0.1632	1	0.031	0.0454	0.0016	0.003	0.0002	0.0003	0.0093	0.0083	0.0653	0.0435	0.0749	0.0234	0.0138	0.0141	0.3636
Lipid	Short chain fatty acid	valerate	LC/MS neg	33443	C00803	HMDB00892	4		1.23	0.06	0.09	0.05	0.14	0.39	0.811	0.8303	0.0011	0.002	0.0021	0.0114	0.0011	0.0091	0.0039	0.0355	0.2486	0.3866	0.9383	1	0.8797	1	0.6806	1	0.9672	1	0.6518	0.4038	0.8299	0.4485	0.2083	0.1017	0.001	0.0012	0.0057	0.0089	0.0489	0.0172	0.1204	0.0653	6.504
Amino acid	Valine, leucine and isoleucine metabolism	valine	LC/MS pos	1649	C00183	HMDB00883	4		0.95	1.26	1.48	1.69	1.19	1.29	0.9042	0.8387	0.307	0.1757	0.0832	0.1563	0.0143	0.0461	0.4393	0.4192	0.2691	0.3989	0.618	1	0.2661	1	0.9873	1	0.3319	1	0.7572	0.4351	0.6126	0.3715	0.7122	0.2732	0.2111	0.1118	0.0141	0.0154	3.1769e-06	1.7984e-05	0.3759	0.1493	0.5933
Peptide	Dipeptide	valylalanine	LC/MS pos	41518			3		1.02	0.71	1.74	2.12	1.53	1.94	0.8599	0.8387	0.3563	0.1987	0.1896	0.2654	0.0767	0.1275	0.3655	0.4009	0.1457	0.3105	0.5102	1	0.5668	1	0.9796	1	0.4306	1	0.0527	0.0636	0.009	0.012	0.0195	0.0145	0.052	0.0357	0.0108	0.0133	0.0089	0.0051	0.019	0.017	0.6375
Peptide	Dipeptide	valylasparagine	LC/MS neg	40727	C00252	HMDB02923	4		0.73	1.08	1.15	1.67	1.87	2.2	0.5837	0.7895	0.967	0.4076	0.7535	0.5792	0.1178	0.1766	0.0542	0.1699	0.0124	0.1045	0.9532	1	0.9924	1	0.8757	1	0.3986	1	0.5926	0.3759	0.042	0.0462	0.0237	0.0171	0.0364	0.0262	0.0042	0.0074	0.0178	0.0084	0.0464	0.0321	0.7963
Peptide	Dipeptide	valylglutamate	LC/MS pos	32454			4		0.7	0.96	1.48	1.65	1.38	1.63	0.3286	0.7453	0.7702	0.3529	0.0368	0.0905	0.0094	0.0368	0.1115	0.2493	0.0127	0.1047	0.502	1	0.163	1	0.2422	1	0.0149	1	0.0443	0.0573	0.0932	0.0879	0.4874	0.2027	0.9901	0.3812	0.0007	0.0024	7.4122e-05	0.0002	0.0799	0.049	1.1659
Peptide	Dipeptide	valylglycine	LC/MS neg	40475			4		0.75	0.49	0.92	1.19	1.29	1.61	0.116	0.6902	0.0002	0.0005	0.6457	0.5384	0.4263	0.3946	0.2774	0.3732	0.033	0.1877	0.4645	1	0.2545	1	0.1712	1	0.01	0.9672	0.0009	0.0035	3.7668e-05	0.0001	3.254e-05	6.5237e-05	0.0001	0.0002	0.3099	0.1361	0.0985	0.0288	0.0003	0.0007	1.1797
Peptide	Dipeptide	valylhistidine	LC/MS pos	40680			3		0.8	0.74	1.32	1.85	1.2	1.41	0.3563	0.7489	0.4357	0.232	0.5553	0.5016	0.1235	0.1805	0.8359	0.5055	0.5967	0.5844	0.524	1	0.2436	1	0.8351	1	0.5621	1	0.3371	0.2524	0.1316	0.1136	0.2961	0.134	0.3377	0.1642	0.2723	0.1225	0.2256	0.0552	0.462	0.173	0.824
Peptide	Dipeptide	valylisoleucine	LC/MS pos	40050			4		1.38	0.62	1.68	2.85	1.87	2	0.3296	0.7453	0.2829	0.1664	0.2809	0.343	0.0394	0.0825	0.235	0.3476	0.1804	0.3349	0.6729	1	0.4976	1	0.9248	1	0.4878	1	0.0267	0.0414	0.002	0.0035	0.0028	0.0027	0.0286	0.0217	0.0198	0.0193	0.0152	0.0076	0.0276	0.022	0.5064
Peptide	Dipeptide	valylleucine	LC/MS pos	39994			1	0	0.9	0.43	0.7	1.15	1.37	1.41	0.4135	0.7506	0.0008	0.0016	0.1998	0.2757	0.6075	0.4681	0.384	0.4009	0.3299	0.4407	0.7608	1	0.9134	1	0.5281	1	0.4573	1	0.0023	0.0068	1.4835e-05	6.0956e-05	3.8645e-05	7.3955e-05	4.259e-05	8.5563e-05	0.3071	0.1358	0.0116	0.0064	0.0003	0.0006	1.0114
Peptide	Dipeptide	valyllysine	LC/MS pos	41384			1	0	0.61	0.29	0.85	1.03	1.37	1.73	0.5535	0.7717	0.0019	0.003	0.4664	0.457	0.9795	0.6033	0.4914	0.425	0.3034	0.419	0.9455	1	0.9667	1	0.6198	1	0.2078	1	0.0016	0.0053	0.0001	0.0004	7.3211e-05	0.0001	0.0006	0.0008	0.3561	0.151	0.0493	0.0173	0.0007	0.0015	1.2324
Peptide	Dipeptide	valylmethionine	LC/MS pos	40674			1	0	0.86	0.24	0.68	1.07	1.27	1.23	0.4959	0.7635	8.1858e-06	3.9026e-05	0.0959	0.171	0.8152	0.5552	0.563	0.4474	0.5519	0.5621	0.9544	1	0.8563	1	0.605	1	0.5241	1	0.0002	0.0013	2.609e-07	5.3709e-06	3.123e-07	1.9479e-06	5.1505e-07	2.3799e-06	0.9649	0.3094	0.0074	0.0046	1.8608e-05	0.0002	0.9815
Peptide	Dipeptide	valylphenylalanine	LC/MS pos	40688			1	0	0.93	0.14	0.51	0.78	0.92	1.02	0.6269	0.7943	3.7639e-07	3.7953e-06	0.0199	0.0606	0.5249	0.4353	0.7832	0.4988	0.9822	0.701	0.7898	1	0.989	1	0.7509	1	0.6858	1	3.7286e-05	0.0005	1.0097e-07	4.2622e-06	1.1018e-07	1.0308e-06	5.9358e-08	5.7741e-07	0.0677	0.0443	0.0034	0.0027	2.3968e-05	0.0002	0.965
Peptide	Dipeptide	valylserine	LC/MS pos	40716			1	0	0.97	0.61	1.15	0.99	1.13	1.31	0.7796	0.823	0.0114	0.0129	0.5079	0.4771	0.9267	0.5884	0.7092	0.4936	0.1576	0.3168	0.9982	1	0.135	1	0.4244	1	0.3645	1	3.2997e-05	0.0005	9.4001e-07	1.0183e-05	3.0934e-06	9.4717e-06	6.6506e-05	0.0001	0.2226	0.1045	1.733e-05	7.3576e-05	0.0005	0.0012	0.9106
Peptide	Dipeptide	valyltryptophan	LC/MS neg	40649			1	0	0.64	0.46	0.66	1.13	1.13	1.29	0.162	0.6902	0.0011	0.002	0.0818	0.1555	0.7559	0.5274	0.761	0.4986	0.3197	0.4321	0.7952	1	0.5636	1	0.6485	1	0.2642	1	0.0145	0.0282	1.0803e-06	1.0727e-05	0.0001	0.0002	0.0002	0.0003	0.7825	0.2658	2.4804e-05	8.6296e-05	8.5675e-05	0.0003	1.2252
Peptide	Dipeptide	valyltyrosine	LC/MS neg	40697			1	0	0.89	0.18	0.62	0.99	1.32	1.48	0.9643	0.8471	1.6807e-05	6.4718e-05	0.0441	0.1045	0.9808	0.6033	0.5609	0.4471	0.4153	0.4907	0.9529	1	0.8581	1	0.681	1	0.4292	1	0.0031	0.0082	2.8734e-06	1.9192e-05	7.8565e-07	3.6034e-06	1.8713e-06	6.6511e-06	0.8892	0.2922	0.0163	0.0079	3.1168e-05	0.0002	0.8741
Peptide	Dipeptide	valylvaline	LC/MS pos	40728			4		1.05	0.86	1.89	2.3	1.61	1.98	0.7637	0.823	0.6456	0.3108	0.0846	0.158	0.0313	0.0721	0.209	0.3321	0.0669	0.2458	0.4587	1	0.3553	1	0.7449	1	0.2083	1	0.0677	0.0771	0.0322	0.0362	0.0751	0.0431	0.2087	0.1109	0.0071	0.0103	0.0079	0.0047	0.0767	0.0478	0.5883
Xenobiotics	Food component/Plant	vanillate	GC/MS	35639	C06672	HMDB00484	4		1.48	2.53	3.78	3.99	2.24	2.09	0.2292	0.6902	0.0295	0.0275	0.003	0.0148	0.0151	0.0462	0.0799	0.2185	0.3389	0.4473	0.4025	1	0.3495	1	0.2737	1	0.9408	1	0.818	0.4599	0.376	0.2539	0.0274	0.0192	0.067	0.0439	0.0196	0.0193	0.003	0.0025	0.332	0.1379	0.719
Xenobiotics	Food component/Plant	vanillin	LC/MS neg	37442	C00755	HMDB12308	3		1.71	1.37	1.2	1.09	0.97	1.46	0.1737	0.6902	0.2534	0.1556	0.4286	0.4362	0.9966	0.6033	0.7518	0.4985	0.1247	0.3037	0.2451	1	0.4887	1	0.7597	1	0.1547	1	0.0406	0.0541	0.0197	0.0237	0.0281	0.0193	0.1304	0.0753	0.1109	0.0626	0.0394	0.0149	0.0757	0.0474	0.8345
Nucleotide	Purine metabolism, (hypo)xanthine/inosine containing	xanthine	LC/MS neg	3147	C00385	HMDB00292	1	0	0.74	0.14	0.31	0.36	0.72	0.65	0.1734	0.6902	3.0136e-07	3.7951e-06	0.0006	0.0044	0.005	0.025	0.2195	0.3358	0.1545	0.3158	0.8434	1	0.7647	1	0.128	1	0.428	1	0.0137	0.0272	0.0001	0.0004	0.0006	0.0008	5.2152e-05	0.0001	0.0002	0.0009	0.0482	0.0171	0.0101	0.0121	4.4737
Nucleotide	Purine metabolism, (hypo)xanthine/inosine containing	xanthosine	LC/MS neg	15136	C01762	HMDB00299	4		1.27	0.92	1.79	1.56	1.34	2.19	0.9561	0.8468	0.7838	0.3551	0.124	0.2072	0.2267	0.2713	0.3102	0.3833	0.0118	0.1019	0.7951	1	0.2092	1	0.0871	1	0.7951	1	0.0417	0.055	0.0004	0.001	0.0001	0.0002	0.001	0.0013	0.0894	0.0543	0.0043	0.0032	0.2957	0.1271	0.8437
Amino acid	Tryptophan metabolism	xanthurenate	LC/MS neg	15679	C02470	HMDB00881	4		1.46	0.59	0.88	1.87	1.43	1.34	0.0539	0.6902	0.0952	0.0721	0.6223	0.532	0.0435	0.086	0.3676	0.4009	0.3883	0.4845	0.7015	1	0.8232	1	0.4157	1	0.3625	1	0.0406	0.0541	4.0155e-05	0.0001	4.4695e-05	8.3632e-05	3.3675e-05	7.1541e-05	0.1769	0.0874	0.0193	0.0087	0.0506	0.0348	0.7394
Carbohydrate	Nucleotide sugars, pentose metabolism	xylitol	GC/MS	41319	C00379	HMDB00568	1	1	2.06	15.2	27.93	4.05	1.88	1.05	0.0769	0.6902	2.1957e-06	1.2562e-05	4.8376e-06	0.0002	0.0546	0.1005	0.3903	0.4011	0.9598	0.696	0.4728	1	0.5418	1	0.4728	1	0.9555	1	0.199	0.1729	9.077e-06	4.0871e-05	6.1932e-08	8.6914e-07	5.0896e-08	5.226e-07	0.0009	0.0027	0.0001	0.0002	0.0007	0.0015	0.2722
Carbohydrate	Nucleotide sugars, pentose metabolism	xylose	GC/MS	15835	C00181	HMDB00098	1	0	1.37	0.02	0.32	0.59	0.52	0.59	0.7389	0.823	1.9393e-06	1.1767e-05	0.011	0.0393	0.1361	0.195	0.3067	0.3833	0.3287	0.4407	0.5983	1	0.7381	1	0.6985	1	0.8397	1	9.2106e-06	0.0003	9.8209e-08	4.2622e-06	2.9541e-07	1.9134e-06	1.475e-08	2.2717e-07	0.0149	0.0161	0.0026	0.0023	0.0016	0.0029	1.8488
Carbohydrate	Nucleotide sugars, pentose metabolism	xylulose	GC/MS	18344	C00310	HMDB00654	1	0	1.85	0.16	0.64	0.6	0.45	0.41	0.194	0.6902	0.014	0.0152	0.1632	0.2444	0.2755	0.3048	0.1808	0.3209	0.3509	0.4562	0.7671	1	0.4482	1	0.7575	1	0.4885	1	0.0755	0.0836	0.0064	0.0092	0.0626	0.0375	0.0048	0.0048	0.0279	0.0246	0.2014	0.0505	0.6752	0.2189	0.7397
									† Welch's Two-Sample t-Test this comparison only.
[truncated: 22 more columns]
